# Supplementary material for: MTS1338, A Small Mycobacterium tuberculosis RNA, Regulates Transcriptional Shifts Consistent With Bacterial Adaptation for Entering Into Dormancy and Survival Within Host Macrophages
Source: Front Cell Infect Microbiol. 2019 Nov 26;9:405. doi: 10.3389/fcimb.2019.00405 (PMC6901956; doi:10.3389/fcimb.2019.00405)
Supplement: Supplementary Table 2 — RNA-seq data. [file Table_2.XLSX]

## Sheet: reads
Feature	Locus	Name	pMV_stat_1	pMV_stat_2	pMV_stat_3	ov1338_stat_1	ov1338_stat_2	ov1338_stat_3
tRNA	MTB000001	ileT	583	882	398	1679	516	1227
tRNA	MTB000002	alaT	128	156	187	501	51	243
tRNA	MTB000003	leuT	153	174	107	634	51	287
tRNA	MTB000004	glyU	1428	2179	1378	3913	1152	2557
tRNA	MTB000005	tyrT	122	197	75	311	58	318
tRNA	MTB000006	thrT	1134	1463	875	2541	1013	2031
tRNA	MTB000007	metT	306	429	431	998	266	614
tRNA	MTB000008	trpT	252	453	566	1237	148	643
tRNA	MTB000009	thrV	293	415	231	808	171	457
tRNA	MTB000010	lysT	299	393	226	798	218	547
tRNA	MTB000011	gluT	276	525	365	1566	367	948
tRNA	MTB000012	aspT	428	654	482	1827	419	1351
tRNA	MTB000013	pheU	21	46	66	243	26	152
tRNA	MTB000014	argT	105	141	109	363	43	174
tRNA	MTB000015	alaV	945	1033	935	2397	559	1608
tRNA	MTB000016	glnT	67	105	52	165	34	116
tRNA	MTB000017	leuX	33	74	27	67	19	41
tRNA	MTB000018	argV	34	43	32	109	14	66
tRNA	MTB000022	leuW	89	196	70	395	27	155
tRNA	MTB000023	leuV	31	55	33	78	16	68
tRNA	MTB000024	proT	66	81	76	154	44	140
tRNA	MTB000025	leuU	89	133	102	452	40	141
tRNA	MTB000027	valV	149	264	183	438	87	314
tRNA	MTB000028	metV	19	33	30	47	20	35
tRNA	MTB000029	asnT	354	573	302	1090	217	633
tRNA	MTB000030	proU	127	227	150	323	77	208
tRNA	MTB000031	glyV	501	470	236	1029	464	783
tRNA	MTB000032	argW	198	282	146	455	187	415
tRNA	MTB000033	hisT	1069	1387	749	3304	327	1933
tRNA	MTB000034	lysU	1545	1965	1033	3527	808	2285
tRNA	MTB000035	valT	301	455	270	991	191	667
tRNA	MTB000036	glyT	1055	1853	1073	3893	877	2511
tRNA	MTB000037	cysU	49	83	141	289	43	120
tRNA	MTB000038	valU	1021	1425	924	1878	942	2027
tRNA	MTB000039	gluU	252	352	231	851	221	703
tRNA	MTB000040	glnU	170	323	182	656	178	548
tRNA	MTB000041	alaU	596	636	432	1801	418	1187
tRNA	MTB000043	metU	3518	4202	1968	6556	2594	7454
tRNA	MTB000044	thrU	102	201	60	290	89	163
tRNA	MTB000045	proY	57	73	93	125	31	90
tRNA	MTB000046	serV	406	542	314	1008	357	1044
tRNA	MTB000047	serX	484	885	522	3418	211	1354
tRNA	MTB000048	argU	43	92	147	267	84	175
tRNA	MTB000049	serT	339	608	480	1741	307	985
tRNA	MTB000050	serU	42	129	53	266	35	185
ncRNA	MTB000051	F6	48	88	41	118	29	55
ncRNA	MTB000052	B55	7	45	4	37	18	35
ncRNA	MTB000053	ASdes	21	44	6	60	15	22
ncRNA	MTB000054	G2	12	22	10	19	5	11
ncRNA	MTB000055	AS1726	11	17	8	29	2	14
ncRNA	MTB000056	AS1890	10	29	4	14	0	15
ncRNA	MTB000057	ASpks	2	0	1	0	0	0
ncRNA	MTB000058	B11	45	62	182	106	46	90
ncRNA	MTB000059	C8	562	501	569	1794	687	1270
ncRNA	MTB000060	mcr19	152	257	101	295	132	237
ncRNA	MTB000061	mpr5	33	61	57	82	9	70
ncRNA	MTB000062	mpr6	257	443	101	493	197	421
ncRNA	MTB000063	mcr11	1859	2694	3432	6397	2278	5179
ncRNA	MTB000064	mcr3	302	386	639	928	145	420
ncRNA	MTB000065	mcr15	186	173	88	263	93	132
ncRNA	MTB000066	mcr5	22	71	7	57	13	29
ncRNA	MTB000067	mcr7	14214	17824	15141	14786	12916	28572
ncRNA	MTB000068	mpr11	15	20	16	41	9	16
ncRNA	MTB000069	mpr12	18	84	38	37	15	43
ncRNA	MTB000070	mpr17	3	8	5	5	1	5
ncRNA	MTB000071	mpr18	36	100	19	44	4	29
ncRNA	MTB000072	mcr10	32	78	18	25	6	14
ncRNA	MTB000073	mcr16	9	23	4	33	1	19
ncRNA	MTB000074	MTS0858	36	57	34	54	28	81
ncRNA	MTB000075	ncrMT1234	7484	3804	2609	2651	3305	3613
ncRNA	MTB000076	MTS1082	645	640	521	1181	356	634
ncRNA	MTB000077	MTS1338	709	761	386	6007	7638	6348
ncRNA	MTB000078	MTS2823	76351	89164	388615	68814	117683	74224
ncRNA	MTB000079	ncrMT3949	556	502	368	917	475	932
ncRNA	MTB000080	MTS2975	13	18	34	20	11	19
ncRNA	MTB000100	ncRv10071	16	54	17	48	13	32
ncRNA	MTB000101	ncRv10071c	133	140	110	316	47	147
ncRNA	MTB000102	ncRv10128	134	137	147	216	35	91
ncRNA	MTB000103	ncRv10128c	13	5	142	5	1	4
ncRNA	MTB000104	ncRv10150c	2	1	2	2	0	1
ncRNA	MTB000105	ncRv0179	110	142	116	236	50	117
ncRNA	MTB000106	ncRv0186c	50	66	61	93	12	62
ncRNA	MTB000107	ncRv10243	43	73	34	102	27	52
ncRNA	MTB000108	ncRv0441c	33	40	12	75	20	49
ncRNA	MTB000109	ncRv10467	26	26	12	54	4	9
ncRNA	MTB000110	ncRv0490	86	228	42	243	114	300
ncRNA	MTB000111	ncRv10609	7	45	5	39	18	36
ncRNA	MTB000112	ncRv10637	368	527	546	1410	184	665
ncRNA	MTB000113	ncRv0638	989	1715	615	1893	550	990
ncRNA	MTB000114	ncRv0641	480	498	462	929	265	545
ncRNA	MTB000115	ncRv10666	159	296	161	443	80	255
ncRNA	MTB000116	ncRv10685	290	215	399	608	89	190
ncRNA	MTB000117	ncRv10699	246	377	1770	823	137	379
ncRNA	MTB000118	ncRv0724	687	442	555	527	258	465
ncRNA	MTB000119	ncRv0810c	589	827	366	1014	403	596
ncRNA	MTB000120	ncRv10860	67	55	96	88	8	29
ncRNA	MTB000121	ncRv0897	155	140	296	262	84	146
ncRNA	MTB000122	ncRv0952	105	75	167	139	31	88
ncRNA	MTB000123	ncRv10996	33	73	54	155	35	110
ncRNA	MTB000124	ncRv11042c	97	139	100	183	43	99
ncRNA	MTB000125	ncRv1072	1130	1336	1160	3372	952	1964
ncRNA	MTB000126	ncRv11144c	598	831	314	1251	796	1124
ncRNA	MTB000127	ncRv11147c	56	92	28	105	15	52
ncRNA	MTB000128	ncRv11179c	87	139	194	40	99	222
ncRNA	MTB000129	ncRv11199	28	62	40	29	11	31
ncRNA	MTB000130	ncRv11264c	1828	2623	3398	6273	2263	5114
ncRNA	MTB000131	ncRv1298	241	268	143	361	89	196
ncRNA	MTB000132	ncRv11298	182	188	118	274	60	133
ncRNA	MTB000133	ncRv11315	907	1764	930	5730	1761	2202
ncRNA	MTB000134	ncRv1329	33	37	57	47	13	38
ncRNA	MTB000135	ncRv1389	1717	1759	2341	3574	538	1812
ncRNA	MTB000136	ncRv1501	25	28	59	36	26	27
ncRNA	MTB000137	ncRv1617	64	140	80	172	53	173
ncRNA	MTB000138	ncRv1621c	30	27	16	60	109	202
ncRNA	MTB000139	ncRv11733	696	755	385	5996	7620	6345
ncRNA	MTB000140	ncRv11793	992	836	603	1189	481	578
ncRNA	MTB000141	ncRv1821	130	87	85	285	41	100
ncRNA	MTB000142	ncRv11846	5	25	15	18	8	3
ncRNA	MTB000143	ncRv12023	0	1	1	2	0	0
ncRNA	MTB000144	ncRv12220	59	95	114	158	11	65
ncRNA	MTB000145	ncRv12459	8	34	29	25	4	14
ncRNA	MTB000146	ncRv12557	714	543	969	498	360	443
ncRNA	MTB000147	ncRv12641	19	35	28	42	5	21
ncRNA	MTB000148	ncRv12783c	44	187	42	153	36	79
ncRNA	MTB000149	ncRv2986c	163	128	670	140	43	76
ncRNA	MTB000150	ncRv2993c	56	104	54	148	32	123
ncRNA	MTB000151	ncRv13003c	94	81	70	143	82	168
ncRNA	MTB000152	ncRv3220	455	850	490	1054	376	709
ncRNA	MTB000153	ncRv13303	30	73	53	100	13	39
ncRNA	MTB000154	ncRv13418cA	603	546	1237	334	225	515
ncRNA	MTB000155	ncRv13418cB	486	477	994	295	193	440
ncRNA	MTB000156	ncRv3461c	423	503	590	888	297	462
ncRNA	MTB000157	ncRv3520	115	136	118	158	46	132
ncRNA	MTB000158	ncRv3648c	241	175	367	395	31	130
ncRNA	MTB000159	ncRv13660c	45	62	182	106	46	90
ncRNA	MTB000160	ncRv13722c	539	450	541	1738	672	1242
ncRNA	MTB000161	ncRv3804c	2043	998	1745	2508	505	1251
CDS	Rv0001	dnaA	827	1066	1358	2782	200	795
CDS	Rv0002	dnaN	376	489	668	744	195	446
CDS	Rv0003	recF	379	845	363	745	220	420
CDS	Rv0004	Rv0004	189	437	209	364	134	292
CDS	Rv0005	gyrB	2990	3075	2221	4492	1308	2729
CDS	Rv0006	gyrA	3162	2903	2420	4546	1484	2914
CDS	Rv0007	Rv0007	1547	1173	962	1595	413	1043
CDS	Rv0008c	Rv0008c	92	182	113	149	31	128
CDS	Rv0009	ppiA	384	668	878	577	183	546
CDS	Rv0010c	Rv0010c	130	265	71	214	58	142
CDS	Rv0011c	Rv0011c	130	134	84	178	42	123
CDS	Rv0012	Rv0012	517	704	493	1153	332	792
CDS	Rv0013	trpG	495	614	379	1087	272	643
CDS	Rv0014c	pknB	600	649	386	1157	446	685
CDS	Rv0015c	pknA	557	1076	403	1017	368	679
CDS	Rv0016c	pbpA	532	1057	350	1005	303	586
CDS	Rv0017c	rodA	154	287	125	387	107	246
CDS	Rv0018c	pstP	674	1199	632	1322	277	794
CDS	Rv0019c	fhaB	439	679	401	754	229	406
CDS	Rv0020c	fhaA	2329	2644	1864	3713	1574	2493
CDS	Rv0021c	Rv0021c	190	248	209	318	64	195
CDS	Rv0022c	whiB5	25	60	9	25	11	26
CDS	Rv0023	Rv0023	108	385	80	168	73	157
CDS	Rv0024	Rv0024	116	330	117	165	98	175
CDS	Rv0025	Rv0025	120	177	140	179	101	157
CDS	Rv0026	Rv0026	327	545	279	447	146	336
CDS	Rv0027	Rv0027	325	211	126	314	112	215
CDS	Rv0028	Rv0028	238	145	77	205	67	134
CDS	Rv0029	Rv0029	1342	1031	987	2050	735	1062
CDS	Rv0030	Rv0030	134	188	208	268	92	159
CDS	Rv0031	Rv0031	30	81	54	66	11	25
CDS	Rv0032	bioF2	246	474	247	1013	109	258
CDS	Rv0033	acpA	19	31	24	73	2	17
CDS	Rv0034	Rv0034	30	31	29	79	12	21
CDS	Rv0035	fadD34	73	91	76	147	23	51
CDS	Rv0036c	Rv0036c	495	613	452	965	217	620
CDS	Rv0037c	Rv0037c	296	465	241	768	148	360
CDS	Rv0038	Rv0038	603	680	282	1167	462	652
CDS	Rv0039c	Rv0039c	435	418	450	638	155	550
CDS	Rv0040c	mtc28	262	356	569	290	78	133
CDS	Rv0041	leuS	1250	1848	825	2515	715	1835
CDS	Rv0042c	Rv0042c	204	235	144	319	212	282
CDS	Rv0043c	Rv0043c	188	207	163	221	149	176
CDS	Rv0044c	Rv0044c	225	234	123	257	110	183
CDS	Rv0045c	Rv0045c	632	797	760	1505	201	699
CDS	Rv0046c	ino1	2182	2348	2133	5056	754	2091
CDS	Rv0047c	Rv0047c	1060	2285	958	3745	514	1989
CDS	Rv0048c	Rv0048c	183	193	126	453	166	319
CDS	Rv0049	Rv0049	1400	1835	812	2742	1277	2978
CDS	Rv0050	ponA1	1892	2354	1329	4146	1433	2723
CDS	Rv0051	Rv0051	505	773	325	979	248	644
CDS	Rv0052	Rv0052	129	259	128	322	82	211
CDS	Rv0053	rpsF	912	1116	788	1472	319	787
CDS	Rv0054	ssb	974	1367	1103	1611	560	938
CDS	Rv0055	rpsR1	842	726	753	1216	410	617
CDS	Rv0056	rplI	1675	1442	1196	2072	770	1258
CDS	Rv0057	Rv0057	289	390	289	388	86	254
CDS	Rv0058	dnaB	691	949	2647	1087	349	841
CDS	Rv0059	Rv0059	43	97	201	112	20	58
CDS	Rv0060	Rv0060	450	423	339	728	353	513
CDS	Rv0061c	Rv0061c	140	210	241	242	42	126
CDS	Rv0062	celA1	151	246	125	242	87	155
CDS	Rv0063	Rv0063	146	271	230	304	94	174
CDS	Rv0064	Rv0064	2901	3008	793	4809	2729	3926
CDS	Rv0064A	vapB1	141	135	57	234	112	195
CDS	Rv0065	vapC1	126	158	46	197	52	137
CDS	Rv0066c	icd2	739	772	368	1254	492	764
CDS	Rv0067c	Rv0067c	50	92	37	59	33	40
CDS	Rv0068	Rv0068	32	118	49	24	13	28
CDS	Rv0069c	sdaA	83	147	183	209	36	65
CDS	Rv0070c	glyA2	63	109	178	163	23	39
CDS	Rv0071	Rv0071	39	85	12	62	15	20
CDS	Rv0072	Rv0072	935	862	653	1612	494	994
CDS	Rv0073	Rv0073	1080	1082	898	2088	517	1106
CDS	Rv0074	Rv0074	656	710	498	990	310	714
CDS	Rv0075	Rv0075	447	538	279	801	222	539
CDS	Rv0076c	Rv0076c	64	52	57	122	21	75
CDS	Rv0077c	Rv0077c	18	51	32	72	19	46
CDS	Rv0078	Rv0078	38	56	82	70	27	40
CDS	Rv0078A	Rv0078A	952	1037	398	1741	841	1186
CDS	Rv0078B	Rv0078B	332	376	151	654	399	473
CDS	Rv0079	Rv0079	2170	1588	232	13240	10054	4844
CDS	Rv0080	Rv0080	734	457	91	3872	4550	1885
CDS	Rv0081	Rv0081	136	117	31	854	306	264
CDS	Rv0082	Rv0082	262	222	53	1743	818	587
CDS	Rv0083	Rv0083	379	301	128	2479	1147	875
CDS	Rv0084	hycD	308	409	179	2088	765	718
CDS	Rv0085	hycP	92	117	35	767	356	322
CDS	Rv0086	hycQ	235	236	130	1774	761	562
CDS	Rv0087	hycE	220	178	32	1037	406	341
CDS	Rv0088	Rv0088	1160	799	635	2370	789	895
CDS	Rv0089	Rv0089	353	336	239	673	210	310
CDS	Rv0090	Rv0090	162	200	77	249	87	128
CDS	Rv0091	mtn	328	408	104	664	156	363
CDS	Rv0092	ctpA	1182	1147	503	1923	751	1243
CDS	Rv0093c	Rv0093c	318	461	158	682	391	671
CDS	Rv0094c	Rv0094c	11	23	15	14	9	10
CDS	Rv0095c	Rv0095c	39	43	29	76	39	48
CDS	Rv0096	PPE1	33	30	151	157	13	57
CDS	Rv0097	Rv0097	59	96	194	202	56	75
CDS	Rv0098	fcoT	44	71	162	134	26	65
CDS	Rv0099	fadD10	382	506	556	1030	141	397
CDS	Rv0100	Rv0100	65	84	118	183	23	90
CDS	Rv0101	nrp	755	1411	738	2054	438	1015
CDS	Rv0102	Rv0102	721	803	402	1209	632	1051
CDS	Rv0103c	ctpB	583	989	1039	1758	432	1094
CDS	Rv0104	Rv0104	54	123	36	63	17	52
CDS	Rv0105c	rpmB1	11	22	83	16	8	25
CDS	Rv0106	Rv0106	635	807	2963	1554	659	2151
CDS	Rv0107c	ctpI	1563	2239	2030	2916	958	2055
CDS	Rv0108c	Rv0108c	923	1119	1446	1593	590	930
CDS	Rv0109	PE_PGRS1	254	321	195	382	106	245
CDS	Rv0110	Rv0110	285	420	188	405	149	334
CDS	Rv0111	Rv0111	192	288	265	341	90	213
CDS	Rv0112	gca	322	394	752	411	89	281
CDS	Rv0113	gmhA	281	231	558	262	55	174
CDS	Rv0114	gmhB	153	130	388	153	28	106
CDS	Rv0115	hddA	167	129	357	132	56	113
CDS	Rv0116c	ldtA	1463	848	658	1858	1002	1668
CDS	Rv0117	oxyS	883	637	354	922	427	639
CDS	Rv0118c	oxcA	195	204	189	271	262	286
CDS	Rv0119	fadD7	197	234	232	388	67	253
CDS	Rv0120c	fusA2	1668	1019	1770	1287	746	1179
CDS	Rv0121c	Rv0121c	91	100	30	122	87	132
CDS	Rv0122	Rv0122	406	554	202	608	228	359
CDS	Rv0123	Rv0123	537	631	331	673	282	391
CDS	Rv0124	PE_PGRS2	182	177	124	191	60	117
CDS	Rv0125	pepA	3560	3284	2984	3132	1289	2701
CDS	Rv0126	treS	1072	1268	899	1741	626	1237
CDS	Rv0127	mak	1174	1766	756	2618	1021	1775
CDS	Rv0128	Rv0128	854	717	774	1159	250	565
CDS	Rv0129c	fbpC	463	243	3178	247	154	143
CDS	Rv0130	htdZ	52	197	96	103	31	51
CDS	Rv0131c	fadE1	732	660	338	1323	398	695
CDS	Rv0132c	fgd2	313	348	77	666	312	503
CDS	Rv0133	Rv0133	355	533	226	560	317	596
CDS	Rv0134	ephF	427	1276	429	838	446	913
CDS	Rv0135c	Rv0135c	196	394	220	318	184	358
CDS	Rv0136	cyp138	574	865	382	556	640	812
CDS	Rv0137c	msrA	618	654	209	1058	508	730
CDS	Rv0138	Rv0138	132	293	125	178	51	130
CDS	Rv0139	Rv0139	314	651	234	377	190	361
CDS	Rv0140	Rv0140	1214	1455	348	989	1020	1009
CDS	Rv0141c	Rv0141c	531	654	359	904	431	680
CDS	Rv0142	Rv0142	496	689	307	692	180	482
CDS	Rv0143c	Rv0143c	201	661	335	364	118	403
CDS	Rv0144	Rv0144	1813	1413	2363	2347	637	1063
CDS	Rv0145	Rv0145	2175	2958	2893	4858	1214	3152
CDS	Rv0146	Rv0146	1287	1833	849	2166	567	1320
CDS	Rv0147	Rv0147	2313	3137	1412	3709	1848	2821
CDS	Rv0148	Rv0148	1894	2170	1267	2742	1119	1724
CDS	Rv0149	Rv0149	1126	1641	777	1323	743	1132
CDS	Rv0150c	Rv0150c	21	24	3	17	3	11
CDS	Rv0151c	PE1	218	233	94	384	127	248
CDS	Rv0152c	PE2	212	326	90	457	85	225
CDS	Rv0153c	ptbB	444	447	200	713	443	701
CDS	Rv0154c	fadE2	1053	1223	455	1805	1026	1999
CDS	Rv0155	pntAa	108	286	135	299	37	138
CDS	Rv0156	pntAb	88	137	56	124	20	70
CDS	Rv0157	pntB	429	730	438	883	208	600
CDS	Rv0157A	Rv0157A	961	601	738	1020	525	649
CDS	Rv0158	Rv0158	182	330	167	296	114	229
CDS	Rv0159c	PE3	45	99	52	97	14	43
CDS	Rv0160c	PE4	39	109	32	72	19	48
CDS	Rv0161	Rv0161	138	359	129	318	118	304
CDS	Rv0162c	adhE1	150	211	199	240	96	189
CDS	Rv0163	Rv0163	49	90	27	77	54	75
CDS	Rv0164	TB18.5	1354	1074	987	1526	494	1032
CDS	Rv0165c	mce1R	53	116	568	167	39	44
CDS	Rv0166	fadD5	289	677	2891	620	180	279
CDS	Rv0167	yrbE1A	246	438	2379	631	137	253
CDS	Rv0168	yrbE1B	111	242	1244	297	75	135
CDS	Rv0169	mce1A	286	489	2448	655	199	291
CDS	Rv0170	mce1B	462	668	2158	848	277	442
CDS	Rv0171	mce1C	546	725	2343	959	384	473
CDS	Rv0172	mce1D	412	561	1393	640	246	378
CDS	Rv0173	lprK	214	269	832	343	130	214
CDS	Rv0174	mce1F	1429	1834	3608	2169	937	1588
CDS	Rv0175	Rv0175	1330	2053	2356	2550	874	1887
CDS	Rv0176	Rv0176	486	771	749	825	224	574
CDS	Rv0177	Rv0177	490	599	570	1083	277	585
CDS	Rv0178	Rv0178	830	794	869	1625	585	1018
CDS	Rv0179c	lprO	479	481	666	652	207	395
CDS	Rv0180c	Rv0180c	422	388	398	674	288	448
CDS	Rv0181c	Rv0181c	108	164	79	209	143	190
CDS	Rv0182c	sigG	277	375	178	460	310	555
CDS	Rv0183	Rv0183	273	471	369	577	237	475
CDS	Rv0184	Rv0184	217	272	329	388	167	315
CDS	Rv0185	Rv0185	193	212	185	368	140	245
CDS	Rv0186	bglS	752	913	699	1566	554	1031
CDS	Rv0186A	mymT	71	132	77	115	43	128
CDS	Rv0187	Rv0187	194	283	124	342	153	202
CDS	Rv0188	Rv0188	987	584	628	1275	1161	875
CDS	Rv0189c	ilvD	693	796	483	1571	524	944
CDS	Rv0190	Rv0190	128	134	59	325	116	137
CDS	Rv0191	Rv0191	143	219	138	341	86	189
CDS	Rv0192	Rv0192	1247	1369	662	1962	657	1205
CDS	Rv0192A	Rv0192A	547	509	270	863	225	521
CDS	Rv0193c	Rv0193c	112	221	115	238	30	91
CDS	Rv0194	Rv0194	187	704	74	509	78	245
CDS	Rv0195	Rv0195	30	81	13	52	1	23
CDS	Rv0196	Rv0196	47	56	28	39	28	44
CDS	Rv0197	Rv0197	308	313	129	354	145	221
CDS	Rv0198c	zmp1	1032	1362	561	1797	618	1413
CDS	Rv0199	Rv0199	108	261	130	241	93	207
CDS	Rv0200	Rv0200	133	281	254	258	154	244
CDS	Rv0201c	Rv0201c	503	924	541	984	217	664
CDS	Rv0202c	mmpL11	1414	2779	1181	4246	1246	2837
CDS	Rv0203	Rv0203	170	273	192	542	64	177
CDS	Rv0204c	Rv0204c	133	266	162	308	96	213
CDS	Rv0205	Rv0205	75	172	140	152	49	107
CDS	Rv0206c	mmpL3	4012	3934	2780	6241	2294	4611
CDS	Rv0207c	Rv0207c	883	1118	706	1235	377	683
CDS	Rv0208c	Rv0208c	363	511	323	362	135	264
CDS	Rv0209	Rv0209	319	400	351	452	180	334
CDS	Rv0210	Rv0210	699	660	594	835	343	577
CDS	Rv0211	pckA	6301	5327	2387	7236	5959	9185
CDS	Rv0212c	nadR	134	413	88	353	63	141
CDS	Rv0213c	Rv0213c	78	149	53	217	42	89
CDS	Rv0214	fadD4	202	511	81	278	108	230
CDS	Rv0215c	fadE3	91	139	96	110	68	72
CDS	Rv0216	Rv0216	199	230	217	348	134	199
CDS	Rv0217c	lipW	78	126	47	147	58	123
CDS	Rv0218	Rv0218	52	115	81	148	33	82
CDS	Rv0219	Rv0219	25	39	18	79	26	24
CDS	Rv0220	lipC	1974	1992	1917	3041	1923	2665
CDS	Rv0221	Rv0221	840	924	631	1151	659	957
CDS	Rv0222	echA1	621	605	457	898	449	685
CDS	Rv0223c	Rv0223c	424	271	442	265	177	292
CDS	Rv0224c	Rv0224c	28	63	62	85	18	64
CDS	Rv0225	Rv0225	109	269	236	223	89	199
CDS	Rv0226c	Rv0226c	50	101	143	119	23	111
CDS	Rv0227c	Rv0227c	276	348	701	503	94	290
CDS	Rv0228	Rv0228	80	174	66	229	48	115
CDS	Rv0229c	Rv0229c	249	369	214	451	118	242
CDS	Rv0230c	php	400	515	410	767	271	465
CDS	Rv0231	fadE4	302	294	440	400	100	177
CDS	Rv0232	Rv0232	67	110	82	105	35	44
CDS	Rv0233	nrdB	157	192	193	221	82	110
CDS	Rv0234c	gabD1	231	271	231	412	201	367
CDS	Rv0235c	Rv0235c	81	146	45	147	38	83
CDS	Rv0236A	Rv0236A	62	116	107	167	56	129
CDS	Rv0236c	aftD	206	753	289	659	133	574
CDS	Rv0237	lpqI	133	370	339	318	88	296
CDS	Rv0238	Rv0238	190	384	253	373	134	207
CDS	Rv0239	vapB24	336	496	377	595	187	308
CDS	Rv0240	vapC24	106	279	102	170	53	99
CDS	Rv0241c	htdX	121	173	149	176	85	216
CDS	Rv0242c	fabG4	474	791	389	713	391	737
CDS	Rv0243	fadA2	1255	2109	948	2284	941	1526
CDS	Rv0244c	fadE5	1237	2133	500	2470	1293	2012
CDS	Rv0245	Rv0245	151	250	134	348	174	301
CDS	Rv0246	Rv0246	167	526	92	537	114	207
CDS	Rv0247c	Rv0247c	812	1080	462	1408	120	983
CDS	Rv0248c	Rv0248c	2086	3668	1277	3779	673	2805
CDS	Rv0249c	Rv0249c	561	1262	466	944	222	645
CDS	Rv0250c	Rv0250c	622	1208	316	1208	223	519
CDS	Rv0251c	hsp	2273	4867	268	4794	617	2748
CDS	Rv0252	nirB	9118	7313	1714	10823	6123	11189
CDS	Rv0253	nirD	1678	1087	243	1439	630	1054
CDS	Rv0254c	cobU	135	266	168	326	52	166
CDS	Rv0255c	cobQ1	793	788	1078	1197	282	779
CDS	Rv0256c	PPE2	1144	685	1336	1225	358	812
CDS	Rv0257	Rv0257	116	258	36	262	98	158
CDS	Rv0258c	Rv0258c	300	295	109	772	224	303
CDS	Rv0259c	Rv0259c	407	543	62	1543	318	615
CDS	Rv0260c	Rv0260c	817	599	78	2931	416	1042
CDS	Rv0261c	narK3	295	296	7	1558	134	391
CDS	Rv0262c	aac	306	442	176	718	297	369
CDS	Rv0263c	Rv0263c	556	671	329	1244	558	667
CDS	Rv0264c	Rv0264c	386	453	208	690	290	321
CDS	Rv0265c	Rv0265c	141	518	178	246	129	267
CDS	Rv0266c	oplA	837	2190	506	1695	323	1117
CDS	Rv0267	narU	114	162	46	480	30	180
CDS	Rv0268c	Rv0268c	464	914	500	1037	112	453
CDS	Rv0269c	Rv0269c	140	389	130	251	97	201
CDS	Rv0270	fadD2	650	1526	1413	1065	623	862
CDS	Rv0271c	fadE6	522	1114	384	929	360	727
CDS	Rv0272c	Rv0272c	490	833	224	883	200	423
CDS	Rv0273c	Rv0273c	344	642	178	667	258	358
CDS	Rv0274	Rv0274	287	529	176	317	163	250
CDS	Rv0275c	Rv0275c	674	1217	360	1928	487	1123
CDS	Rv0276	Rv0276	3210	4328	2799	5539	2980	4693
CDS	Rv0277A	vapB25	190	289	144	354	127	277
CDS	Rv0277c	vapC25	105	242	82	226	75	137
CDS	Rv0278c	PE_PGRS3	255	347	105	401	114	223
CDS	Rv0279c	PE_PGRS4	472	851	370	1265	261	560
CDS	Rv0280	PPE3	1942	5292	16303	9499	5079	6809
CDS	Rv0281	Rv0281	1676	3260	7470	5305	1879	3277
CDS	Rv0282	eccA3	9181	10230	16026	18789	9081	18250
CDS	Rv0283	eccB3	4651	4747	8265	10280	4161	9040
CDS	Rv0284	eccC3	9412	8600	15266	19978	8751	16867
CDS	Rv0285	PE5	1324	875	2421	2317	1063	1678
CDS	Rv0286	PPE4	5237	2727	10527	5236	4324	4913
CDS	Rv0287	esxG	7614	2543	15549	4419	5663	4273
CDS	Rv0288	esxH	9879	3073	22499	5586	8023	5423
CDS	Rv0289	espG3	7818	3760	18581	7040	6668	7740
CDS	Rv0290	eccD3	2156	1679	4738	2622	1734	3039
CDS	Rv0291	mycP3	2158	2200	3739	4332	3168	4859
CDS	Rv0292	eccE3	1582	1349	2477	3017	2036	2924
CDS	Rv0293c	Rv0293c	838	1179	645	1300	1075	1252
CDS	Rv0294	tam	124	207	121	156	48	94
CDS	Rv0295c	Rv0295c	283	326	219	537	148	421
CDS	Rv0296c	Rv0296c	381	371	179	760	153	384
CDS	Rv0297	PE_PGRS5	4283	3176	3181	5745	2265	4768
CDS	Rv0298	Rv0298	960	998	563	1282	301	719
CDS	Rv0299	Rv0299	834	982	600	1145	235	713
CDS	Rv0300	vapB2	433	710	266	835	223	501
CDS	Rv0301	vapC2	434	964	224	725	218	496
CDS	Rv0302	Rv0302	291	834	128	392	79	288
CDS	Rv0303	Rv0303	208	717	54	233	65	206
CDS	Rv0304c	PPE5	93	124	129	226	126	109
CDS	Rv0305c	PPE6	323	478	617	856	235	400
CDS	Rv0306	Rv0306	51	58	52	101	38	55
CDS	Rv0307c	Rv0307c	819	710	281	1193	813	1188
CDS	Rv0308	Rv0308	374	342	338	639	336	586
CDS	Rv0309	Rv0309	1414	1094	1195	2354	857	1342
CDS	Rv0310c	Rv0310c	21	34	21	39	20	44
CDS	Rv0311	Rv0311	659	599	112	618	699	866
CDS	Rv0312	Rv0312	253	281	339	208	150	311
CDS	Rv0313	Rv0313	1104	1435	838	2661	1093	1621
CDS	Rv0314c	Rv0314c	415	534	446	831	445	744
CDS	Rv0315	Rv0315	970	956	1511	1523	367	1008
CDS	Rv0316	Rv0316	259	362	467	394	106	282
CDS	Rv0317c	glpQ2	432	571	537	937	444	651
CDS	Rv0318c	Rv0318c	203	176	224	317	42	170
CDS	Rv0319	pcp	85	167	65	221	28	115
CDS	Rv0320	Rv0320	24	75	12	76	7	34
CDS	Rv0321	dcd	102	126	80	151	73	172
CDS	Rv0322	udgA	1611	885	82	832	2003	1082
CDS	Rv0323c	Rv0323c	20	41	26	30	3	14
CDS	Rv0324	Rv0324	75	191	35	109	38	96
CDS	Rv0325	Rv0325	21	40	18	32	15	37
CDS	Rv0326	Rv0326	28	86	25	57	21	56
CDS	Rv0327c	cyp135A1	17	34	7	42	8	27
CDS	Rv0328	Rv0328	99	181	40	157	45	101
CDS	Rv0329c	Rv0329c	21	46	11	28	6	22
CDS	Rv0330c	Rv0330c	44	114	15	65	27	58
CDS	Rv0331	Rv0331	65	147	54	102	27	68
CDS	Rv0332	Rv0332	531	656	379	739	439	730
CDS	Rv0333	Rv0333	361	405	199	564	311	564
CDS	Rv0334	rmlA	631	576	337	707	278	511
CDS	Rv0335c	PE6	19	57	19	67	5	49
CDS	Rv0336	Rv0336	198	471	246	555	121	412
CDS	Rv0337c	aspC	645	1063	423	1448	483	1057
CDS	Rv0338c	Rv0338c	1274	2093	1395	2756	917	2354
CDS	Rv0339c	Rv0339c	131	215	125	285	53	190
CDS	Rv0340	Rv0340	130	323	125	483	152	250
CDS	Rv0341	iniB	792	3055	574	8071	118	610
CDS	Rv0342	iniA	779	1914	587	4606	469	978
CDS	Rv0343	iniC	449	1140	270	2330	275	609
CDS	Rv0344c	lpqJ	11	27	44	14	7	8
CDS	Rv0345	Rv0345	220	437	100	436	182	330
CDS	Rv0346c	ansP2	585	686	1244	989	298	422
CDS	Rv0347	Rv0347	173	336	127	310	85	214
CDS	Rv0348	Rv0348	151	223	98	233	108	129
CDS	Rv0349	Rv0349	225	375	107	359	132	204
CDS	Rv0350	dnaK	28147	31293	4400	24216	5183	19385
CDS	Rv0351	grpE	6567	7935	1566	8074	1679	6404
CDS	Rv0352	dnaJ1	4981	7323	1333	9910	2161	7778
CDS	Rv0353	hspR	1806	2550	471	3144	619	1991
CDS	Rv0354c	PPE7	20	30	8	34	20	30
CDS	Rv0355c	PPE8	406	596	462	975	407	621
CDS	Rv0356c	Rv0356c	61	144	159	157	28	96
CDS	Rv0357c	purA	131	333	238	320	75	225
CDS	Rv0358	Rv0358	68	180	65	117	17	42
CDS	Rv0359	Rv0359	81	182	89	138	38	126
CDS	Rv0360c	Rv0360c	36	47	91	67	27	25
CDS	Rv0361	Rv0361	975	944	324	1631	552	1192
CDS	Rv0362	mgtE	370	505	96	600	110	219
CDS	Rv0363c	fba	1898	1942	1264	2877	1492	2197
CDS	Rv0364	Rv0364	326	478	303	596	251	534
CDS	Rv0365c	Rv0365c	209	466	117	473	204	352
CDS	Rv0366c	Rv0366c	97	243	61	144	32	108
CDS	Rv0367c	Rv0367c	227	338	142	341	123	292
CDS	Rv0368c	Rv0368c	133	225	38	237	36	95
CDS	Rv0369c	Rv0369c	155	178	52	218	39	92
CDS	Rv0370c	Rv0370c	47	125	32	93	26	40
CDS	Rv0371c	Rv0371c	34	85	25	72	28	49
CDS	Rv0372c	Rv0372c	81	126	45	142	41	95
CDS	Rv0373c	Rv0373c	427	461	235	599	263	436
CDS	Rv0374c	Rv0374c	77	100	53	111	54	83
CDS	Rv0375c	Rv0375c	109	136	57	149	82	115
CDS	Rv0376c	Rv0376c	254	296	144	428	268	354
CDS	Rv0377	Rv0377	141	160	89	130	121	151
CDS	Rv0378	Rv0378	19	34	11	31	3	21
CDS	Rv0379	secE2	171	232	408	310	128	179
CDS	Rv0380c	Rv0380c	42	229	47	191	31	114
CDS	Rv0381c	Rv0381c	139	494	81	373	90	272
CDS	Rv0382c	pyrE	227	807	222	595	160	517
CDS	Rv0383c	Rv0383c	1601	3488	1198	3005	862	2183
CDS	Rv0384c	clpB	7831	17539	1509	10927	2467	10598
CDS	Rv0385	Rv0385	296	728	128	665	194	528
CDS	Rv0386	Rv0386	216	765	186	760	87	293
CDS	Rv0387c	Rv0387c	17	65	16	85	24	43
CDS	Rv0388c	PPE9	31	71	14	93	14	38
CDS	Rv0389	purT	633	1042	369	1371	568	1184
CDS	Rv0390	Rv0390	194	332	172	380	134	290
CDS	Rv0391	metZ	169	384	198	340	134	336
CDS	Rv0392c	ndhA	778	728	613	1196	573	638
CDS	Rv0393	Rv0393	29	158	24	83	4	50
CDS	Rv0394c	Rv0394c	84	142	108	123	72	135
CDS	Rv0395	Rv0395	17	44	11	17	4	7
CDS	Rv0396	Rv0396	11	32	9	11	3	4
CDS	Rv0397	Rv0397	5	30	2	8	3	6
CDS	Rv0397A	Rv0397A	779	364	563	586	323	374
CDS	Rv0398c	Rv0398c	117	87	76	208	129	180
CDS	Rv0399c	lpqK	151	150	114	280	158	253
CDS	Rv0400c	fadE7	453	524	249	716	558	889
CDS	Rv0401	Rv0401	48	96	45	87	65	83
CDS	Rv0402c	mmpL1	115	133	157	159	59	114
CDS	Rv0403c	mmpS1	40	56	39	34	13	44
CDS	Rv0404	fadD30	265	252	330	247	136	187
CDS	Rv0405	pks6	248	253	413	198	151	174
CDS	Rv0406c	Rv0406c	211	299	109	285	307	380
CDS	Rv0407	fgd1	364	344	294	410	334	498
CDS	Rv0408	pta	375	464	383	632	406	616
CDS	Rv0409	ackA	220	314	200	412	165	321
CDS	Rv0410c	pknG	1457	2096	993	2657	1122	2081
CDS	Rv0411c	glnH	1055	1411	542	1678	582	1244
CDS	Rv0412c	Rv0412c	1129	2155	694	2360	778	1572
CDS	Rv0413	mutT3	249	523	247	490	172	370
CDS	Rv0414c	thiE	47	79	56	100	83	111
CDS	Rv0415	thiO	463	774	357	802	259	641
CDS	Rv0416	thiS	77	123	55	126	40	77
CDS	Rv0417	thiG	317	369	182	458	133	277
CDS	Rv0418	lpqL	451	830	673	695	321	731
CDS	Rv0419	lpqM	2084	1872	1340	3050	1740	2422
CDS	Rv0420c	Rv0420c	105	238	85	202	43	152
CDS	Rv0421c	Rv0421c	177	342	86	410	136	389
CDS	Rv0422c	thiD	525	730	299	924	278	724
CDS	Rv0423c	thiC	3439	3086	1663	4466	2406	3977
CDS	Rv0424c	Rv0424c	137	139	88	225	59	133
CDS	Rv0425c	ctpH	2674	3716	2661	5274	1760	3907
CDS	Rv0426c	Rv0426c	1500	1227	1335	1856	787	1308
CDS	Rv0427c	xthA	229	337	212	410	202	365
CDS	Rv0428c	Rv0428c	78	175	122	187	49	161
CDS	Rv0429c	def	115	174	205	260	59	199
CDS	Rv0430	Rv0430	203	243	893	344	96	235
CDS	Rv0431	Rv0431	282	427	435	533	215	485
CDS	Rv0432	sodC	721	816	630	793	459	887
CDS	Rv0433	Rv0433	741	989	795	926	460	796
CDS	Rv0434	Rv0434	430	541	270	609	209	415
CDS	Rv0435c	Rv0435c	508	1096	375	932	319	815
CDS	Rv0436c	pssA	310	493	317	537	131	331
CDS	Rv0437c	psd	394	499	263	618	229	479
CDS	Rv0438c	moeA2	354	581	146	620	224	552
CDS	Rv0439c	Rv0439c	86	212	158	120	49	151
CDS	Rv0440	groEL2	12492	8679	20392	1881	1813	4141
CDS	Rv0441c	Rv0441c	123	190	64	265	106	183
CDS	Rv0442c	PPE10	206	490	253	555	148	334
CDS	Rv0443	Rv0443	146	230	159	246	107	202
CDS	Rv0444c	rskA	218	540	438	336	157	291
CDS	Rv0445c	sigK	296	714	369	536	152	346
CDS	Rv0446c	Rv0446c	116	287	164	187	59	111
CDS	Rv0447c	ufaA1	59	173	219	115	33	93
CDS	Rv0448c	Rv0448c	8	56	9	20	1	15
CDS	Rv0449c	Rv0449c	72	143	103	112	49	114
CDS	Rv0450c	mmpL4	465	583	657	737	317	474
CDS	Rv0451c	mmpS4	149	165	202	214	112	114
CDS	Rv0452	Rv0452	106	204	159	365	82	202
CDS	Rv0453	PPE11	80	147	132	235	129	241
CDS	Rv0454	Rv0454	27	50	26	37	12	31
CDS	Rv0455c	Rv0455c	799	708	594	927	1298	1153
CDS	Rv0456A	mazF1	20	73	28	68	12	46
CDS	Rv0456B	mazE1	24	62	31	99	17	41
CDS	Rv0456c	echA2	57	77	84	64	35	81
CDS	Rv0457c	Rv0457c	456	606	291	686	343	550
CDS	Rv0458	Rv0458	241	687	704	582	223	252
CDS	Rv0459	Rv0459	45	128	188	82	25	43
CDS	Rv0460	Rv0460	160	170	318	196	48	145
CDS	Rv0461	Rv0461	225	205	559	268	100	187
CDS	Rv0462	lpdC	867	1804	1280	1117	698	1438
CDS	Rv0463	Rv0463	103	229	206	136	67	148
CDS	Rv0464c	Rv0464c	166	253	274	297	94	250
CDS	Rv0465c	Rv0465c	304	472	244	501	137	420
CDS	Rv0466	Rv0466	1295	1065	842	1586	394	1203
CDS	Rv0467	icl1	1327	1555	422	2326	294	969
CDS	Rv0468	fadB2	471	549	355	923	141	396
CDS	Rv0469	umaA	1230	1144	748	1778	513	877
CDS	Rv0470A	Rv0470A	72	238	23	119	37	113
CDS	Rv0470c	pcaA	1685	2038	960	2647	932	1869
CDS	Rv0471c	Rv0471c	158	415	105	375	104	234
CDS	Rv0472c	Rv0472c	382	565	216	1062	406	518
CDS	Rv0473	Rv0473	534	865	230	1610	532	842
CDS	Rv0474	Rv0474	182	303	86	523	100	254
CDS	Rv0475	hbhA	1952	2209	993	3252	1165	1862
CDS	Rv0476	Rv0476	890	1550	500	2302	1066	1814
CDS	Rv0477	Rv0477	774	1428	500	1808	553	1283
CDS	Rv0478	deoC	284	785	163	752	175	579
CDS	Rv0479c	Rv0479c	1213	1199	813	1689	943	1349
CDS	Rv0480c	Rv0480c	344	390	313	824	244	485
CDS	Rv0481c	Rv0481c	79	210	108	137	36	83
CDS	Rv0482	murB	138	290	84	247	28	137
CDS	Rv0483	lprQ	5338	6917	2313	17789	4625	9933
CDS	Rv0484c	Rv0484c	107	257	169	350	66	247
CDS	Rv0485	Rv0485	845	1887	619	1952	720	1750
CDS	Rv0486	mshA	805	1972	775	1381	937	1650
CDS	Rv0487	Rv0487	290	682	304	456	368	586
CDS	Rv0488	Rv0488	80	642	13	128	9	74
CDS	Rv0489	gpm1	553	1283	286	1119	449	748
CDS	Rv0490	senX3	5169	5593	1011	8987	6326	7444
CDS	Rv0491	regX3	2576	2382	485	2946	1914	2391
CDS	Rv0492A	Rv0492A	56	112	89	92	35	56
CDS	Rv0492c	Rv0492c	161	373	239	312	109	230
CDS	Rv0493c	Rv0493c	134	293	205	222	89	150
CDS	Rv0494	Rv0494	26	60	24	39	11	35
CDS	Rv0495c	Rv0495c	266	569	190	944	303	441
CDS	Rv0496	Rv0496	827	1449	539	1847	453	1172
CDS	Rv0497	Rv0497	980	1397	595	2179	415	1267
CDS	Rv0498	Rv0498	238	587	165	750	68	364
CDS	Rv0499	Rv0499	133	391	78	445	40	226
CDS	Rv0500	proC	167	450	248	307	98	277
CDS	Rv0500A	Rv0500A	349	507	426	1015	240	503
CDS	Rv0500B	Rv0500B	1091	1394	1115	2416	562	1289
CDS	Rv0501	galE2	2947	3829	2422	5744	1295	2862
CDS	Rv0502	Rv0502	2197	2623	2111	4692	1195	2607
CDS	Rv0503c	cmaA2	1048	1232	1557	1064	574	964
CDS	Rv0504c	Rv0504c	118	110	184	145	52	105
CDS	Rv0505c	serB1	167	245	190	259	171	227
CDS	Rv0506	mmpS2	107	234	231	363	43	124
CDS	Rv0507	mmpL2	282	761	440	533	202	292
CDS	Rv0508	Rv0508	37	143	66	79	30	49
CDS	Rv0509	hemA	1073	2021	1836	2853	1077	2244
CDS	Rv0510	hemC	607	1080	828	2186	505	1212
CDS	Rv0511	hemD	1370	2732	1017	3568	1476	3057
CDS	Rv0512	hemB	422	1151	316	1136	382	846
CDS	Rv0513	Rv0513	254	519	195	702	213	427
CDS	Rv0514	Rv0514	83	214	93	298	66	199
CDS	Rv0515	Rv0515	173	477	216	561	138	344
CDS	Rv0516c	Rv0516c	403	517	286	1667	837	852
CDS	Rv0517	Rv0517	240	473	309	577	83	242
CDS	Rv0518	Rv0518	204	370	305	369	72	188
CDS	Rv0519c	Rv0519c	74	127	183	82	29	49
CDS	Rv0520	Rv0520	118	270	87	323	42	149
CDS	Rv0521	Rv0521	31	169	17	91	15	45
CDS	Rv0522	gabP	347	712	174	931	243	502
CDS	Rv0523c	Rv0523c	97	129	111	147	84	118
CDS	Rv0524	hemL	532	1199	343	961	562	1568
CDS	Rv0525	Rv0525	198	324	152	352	154	415
CDS	Rv0526	Rv0526	130	329	131	249	147	346
CDS	Rv0527	ccdA	57	169	68	196	64	212
CDS	Rv0528	Rv0528	137	412	143	360	209	566
CDS	Rv0529	ccsA	170	397	235	492	186	480
CDS	Rv0530	Rv0530	2492	3031	1253	5150	1564	4166
CDS	Rv0530A	Rv0530A	285	475	142	539	281	481
CDS	Rv0531	Rv0531	256	435	244	668	111	289
CDS	Rv0532	PE_PGRS6	147	262	114	227	66	160
CDS	Rv0533c	fabH	575	827	607	1106	243	563
CDS	Rv0534c	menA	255	358	294	392	81	236
CDS	Rv0535	pnp	115	249	75	155	63	118
CDS	Rv0536	galE3	123	317	84	231	96	219
CDS	Rv0537c	Rv0537c	855	1205	566	2020	634	1537
CDS	Rv0538	Rv0538	518	724	185	1303	336	666
CDS	Rv0539	Rv0539	153	214	95	410	84	203
CDS	Rv0540	Rv0540	83	114	35	170	43	137
CDS	Rv0541c	Rv0541c	126	506	110	576	110	323
CDS	Rv0542c	menE	287	854	168	1089	187	542
CDS	Rv0543c	Rv0543c	367	514	319	867	177	546
CDS	Rv0544c	Rv0544c	180	227	243	428	98	245
CDS	Rv0545c	pitA	1362	1878	1734	2852	778	1662
CDS	Rv0546c	Rv0546c	50	170	68	133	40	110
CDS	Rv0547c	Rv0547c	382	659	292	749	218	637
CDS	Rv0548c	menB	420	689	650	769	373	608
CDS	Rv0549c	vapC3	114	206	103	150	120	152
CDS	Rv0550c	vapB3	52	86	27	71	46	61
CDS	Rv0551c	fadD8	64	192	80	112	58	86
CDS	Rv0552	Rv0552	201	317	169	386	154	300
CDS	Rv0553	menC	92	196	81	218	64	143
CDS	Rv0554	bpoC	127	234	257	176	38	177
CDS	Rv0555	menD	459	770	456	953	437	917
CDS	Rv0556	Rv0556	140	320	106	358	82	201
CDS	Rv0557	mgtA	1246	1542	306	961	1809	1190
CDS	Rv0558	menH	602	710	350	539	626	663
CDS	Rv0559c	Rv0559c	249	481	423	633	284	481
CDS	Rv0560c	Rv0560c	152	228	177	277	93	241
CDS	Rv0561c	Rv0561c	198	327	123	402	171	430
CDS	Rv0562	grcC1	653	1006	662	1387	467	1065
CDS	Rv0563	htpX	3438	4907	781	7373	2175	4696
CDS	Rv0564c	gpdA1	221	212	138	290	137	198
CDS	Rv0565c	Rv0565c	177	176	142	335	131	224
CDS	Rv0566c	Rv0566c	102	119	106	117	51	97
CDS	Rv0567	Rv0567	577	840	580	1026	250	719
CDS	Rv0568	cyp135B1	1086	1795	1099	2374	1340	2143
CDS	Rv0569	Rv0569	131	224	108	236	4246	165
CDS	Rv0570	nrdZ	170	477	172	433	9450	306
CDS	Rv0571c	Rv0571c	229	355	169	363	6506	179
CDS	Rv0572c	Rv0572c	30	43	27	93	1279	37
CDS	Rv0573c	pncB2	33	80	34	172	498	31
CDS	Rv0574c	Rv0574c	51	108	75	345	1679	61
CDS	Rv0575c	Rv0575c	29	75	52	85	119	135
CDS	Rv0576	Rv0576	302	356	277	303	238	313
CDS	Rv0577	TB27.3	263	337	336	252	145	191
CDS	Rv0578c	PE_PGRS7	970	732	963	1105	608	766
CDS	Rv0579	Rv0579	522	929	439	1270	470	759
CDS	Rv0580c	Rv0580c	454	279	407	520	337	384
CDS	Rv0581	vapB26	115	171	143	278	76	153
CDS	Rv0582	vapC26	94	240	152	300	73	139
CDS	Rv0583c	lpqN	63	42	80	55	35	42
CDS	Rv0584	Rv0584	170	430	110	191	58	117
CDS	Rv0585c	Rv0585c	138	251	113	243	81	151
CDS	Rv0586	mce2R	818	2109	501	2677	592	1519
CDS	Rv0587	yrbE2A	540	1049	298	1013	691	1033
CDS	Rv0588	yrbE2B	491	763	291	766	482	686
CDS	Rv0589	mce2A	546	905	352	674	626	622
CDS	Rv0590	mce2B	317	516	210	477	404	525
CDS	Rv0590A	Rv0590A	64	110	60	141	90	145
CDS	Rv0591	mce2C	86	180	25	117	46	118
CDS	Rv0592	mce2D	82	137	30	154	43	100
CDS	Rv0593	lprL	65	126	21	121	32	95
CDS	Rv0594	mce2F	284	492	173	508	104	323
CDS	Rv0595c	vapC4	54	80	29	42	16	24
CDS	Rv0596c	vapB4	35	59	18	22	3	19
CDS	Rv0597c	Rv0597c	68	126	148	149	64	111
CDS	Rv0598c	vapC27	116	160	145	240	53	119
CDS	Rv0599c	vapB27	97	135	83	213	33	93
CDS	Rv0600c	Rv0600c	4	4	3	6	1	4
CDS	Rv0601c	Rv0601c	5	5	4	1	0	4
CDS	Rv0602c	tcrA	16	43	10	33	7	25
CDS	Rv0603	Rv0603	25	42	7	31	27	22
CDS	Rv0604	lpqO	183	255	157	311	122	278
CDS	Rv0605	Rv0605	127	212	178	335	125	251
CDS	Rv0606	Rv0606	214	331	264	429	226	417
CDS	Rv0607	Rv0607	29	82	44	73	21	47
CDS	Rv0608	vapB28	477	876	333	929	411	516
CDS	Rv0609	vapC28	561	1207	385	1122	399	596
CDS	Rv0609A	Rv0609A	212	345	159	354	100	171
CDS	Rv0610c	Rv0610c	768	999	307	1203	331	862
CDS	Rv0611c	Rv0611c	834	1034	514	1693	478	1016
CDS	Rv0612	Rv0612	313	868	71	518	87	352
CDS	Rv0613c	Rv0613c	467	962	1341	872	374	1295
CDS	Rv0614	Rv0614	23	67	38	43	23	39
CDS	Rv0615	Rv0615	538	794	328	948	468	691
CDS	Rv0616A	vapB29	85	242	70	151	65	92
CDS	Rv0616c	Rv0616c	15	64	7	6	5	13
CDS	Rv0617	vapC29	116	247	82	172	78	130
CDS	Rv0618	galTa	59	145	54	106	34	63
CDS	Rv0619	galTb	10	24	6	15	1	7
CDS	Rv0620	galK	6	50	1	15	1	3
CDS	Rv0621	Rv0621	156	223	208	298	136	238
CDS	Rv0622	Rv0622	37	86	68	75	63	75
CDS	Rv0623	vapB30	189	374	91	361	104	245
CDS	Rv0624	vapC30	143	294	82	252	91	161
CDS	Rv0625c	Rv0625c	198	387	218	464	120	386
CDS	Rv0626	vapB5	277	529	184	711	146	395
CDS	Rv0627	vapC5	231	549	185	639	162	360
CDS	Rv0628c	Rv0628c	1651	1804	928	3785	1830	2984
CDS	Rv0629c	recD	65	156	137	120	61	114
CDS	Rv0630c	recB	89	252	215	130	57	124
CDS	Rv0631c	recC	83	235	174	164	61	150
CDS	Rv0632c	echA3	823	1080	823	1134	773	1153
CDS	Rv0633c	Rv0633c	169	330	141	333	99	261
CDS	Rv0634A	Rv0634A	468	594	710	909	357	600
CDS	Rv0634B	rpmG2	746	885	913	1337	378	687
CDS	Rv0634c	Rv0634c	267	513	228	457	314	493
CDS	Rv0635	hadA	1750	1621	1750	2596	619	1488
CDS	Rv0636	hadB	1181	964	1296	1773	466	976
CDS	Rv0637	hadC	1069	1139	1419	1782	431	1123
CDS	Rv0638	secE1	2043	3662	1413	4531	1144	2583
CDS	Rv0639	nusG	2806	3845	1940	4275	1534	2890
CDS	Rv0640	rplK	1523	1676	1133	2056	773	1441
CDS	Rv0641	rplA	2536	2794	1960	4121	1286	2743
CDS	Rv0642c	mmaA4	1179	1316	951	1827	636	1172
CDS	Rv0643c	mmaA3	861	1256	743	1494	313	751
CDS	Rv0644c	mmaA2	1737	1953	1030	2206	648	1393
CDS	Rv0645c	mmaA1	1109	1319	476	1103	381	879
CDS	Rv0646c	lipG	1227	1210	478	1592	465	1564
CDS	Rv0647c	Rv0647c	1888	2074	573	2609	796	2307
CDS	Rv0648	Rv0648	246	672	78	537	158	466
CDS	Rv0649	fabD2	33	89	17	59	19	55
CDS	Rv0650	Rv0650	10	47	7	39	12	23
CDS	Rv0651	rplJ	519	715	350	790	165	492
CDS	Rv0652	rplL	309	358	259	348	31	156
CDS	Rv0653c	Rv0653c	108	278	64	224	82	162
CDS	Rv0654	Rv0654	228	464	222	313	142	286
CDS	Rv0655	mkl	564	1148	3397	1155	535	564
CDS	Rv0656c	vapC6	141	284	52	189	51	163
CDS	Rv0657c	vapB6	134	248	69	215	94	144
CDS	Rv0658c	Rv0658c	59	224	70	117	54	129
CDS	Rv0659c	mazF2	828	1368	706	1400	972	1543
CDS	Rv0660c	mazE2	843	1250	546	1450	1258	1573
CDS	Rv0661c	vapC7	4	21	14	9	11	35
CDS	Rv0662c	vapB7	5	32	20	26	29	30
CDS	Rv0663	atsD	1134	1624	810	1001	474	1110
CDS	Rv0664	vapB8	141	260	113	125	49	142
CDS	Rv0665	vapC8	99	197	78	109	20	87
CDS	Rv0666	Rv0666	43	101	14	38	13	35
CDS	Rv0667	rpoB	6592	10788	5821	13094	1419	4783
CDS	Rv0668	rpoC	5108	6232	4837	10178	1347	3652
CDS	Rv0669c	Rv0669c	194	288	312	358	122	359
CDS	Rv0670	end	1014	1102	501	1210	1234	1640
CDS	Rv0671	lpqP	413	595	289	637	353	679
CDS	Rv0672	fadE8	772	1222	901	1110	463	1289
CDS	Rv0673	echA4	268	355	373	461	219	503
CDS	Rv0674	Rv0674	151	219	142	191	88	206
CDS	Rv0675	echA5	243	273	301	162	92	160
CDS	Rv0676c	mmpL5	478	586	501	1203	1074	758
CDS	Rv0677c	mmpS5	143	144	160	288	288	213
CDS	Rv0678	Rv0678	103	140	107	221	298	161
CDS	Rv0679c	Rv0679c	166	242	128	308	109	212
CDS	Rv0680c	Rv0680c	182	211	142	195	108	148
CDS	Rv0681	Rv0681	125	289	254	220	56	164
CDS	Rv0682	rpsL	1286	2013	2016	3605	611	1224
CDS	Rv0683	rpsG	1370	1778	1800	3369	871	1446
CDS	Rv0684	fusA1	5059	6004	5161	11611	3011	5785
CDS	Rv0685	tuf	5447	3903	6773	8769	1664	3840
CDS	Rv0686	Rv0686	431	435	383	864	460	681
CDS	Rv0687	Rv0687	404	526	353	428	185	400
CDS	Rv0688	Rv0688	816	1203	983	1000	424	1012
CDS	Rv0689c	Rv0689c	2	9	1	1	0	5
CDS	Rv0690c	Rv0690c	135	227	353	206	81	184
CDS	Rv0691A	Rv0691A	492	275	420	341	443	198
CDS	Rv0691c	Rv0691c	69	132	144	106	57	96
CDS	Rv0692	Rv0692	925	440	1053	555	627	392
CDS	Rv0693	pqqE	822	409	1328	495	706	566
CDS	Rv0694	lldD1	573	267	990	395	440	363
CDS	Rv0695	Rv0695	379	363	1103	519	243	358
CDS	Rv0696	Rv0696	338	325	1278	449	243	422
CDS	Rv0697	Rv0697	69	108	356	94	61	76
CDS	Rv0698	Rv0698	21	26	9	15	9	17
CDS	Rv0699	Rv0699	2	6	2	1	1	1
CDS	Rv0700	rpsJ	452	627	2421	1249	224	599
CDS	Rv0701	rplC	669	906	2624	1469	268	685
CDS	Rv0702	rplD	687	856	2044	1058	287	630
CDS	Rv0703	rplW	389	395	1037	469	140	256
CDS	Rv0704	rplB	680	588	1725	601	209	405
CDS	Rv0705	rpsS	261	228	618	221	70	174
CDS	Rv0706	rplV	357	270	890	368	113	271
CDS	Rv0707	rpsC	658	354	1576	581	168	364
CDS	Rv0708	rplP	340	236	832	287	118	258
CDS	Rv0709	rpmC	333	217	815	259	132	223
CDS	Rv0710	rpsQ	564	381	1204	420	188	344
CDS	Rv0711	atsA	963	709	726	644	325	868
CDS	Rv0712	Rv0712	381	318	318	326	205	425
CDS	Rv0713	Rv0713	382	426	533	652	199	444
CDS	Rv0714	rplN	766	1191	976	860	231	590
CDS	Rv0715	rplX	784	1048	710	713	180	477
CDS	Rv0716	rplE	931	1130	780	816	208	566
CDS	Rv0717	rpsN1	591	585	501	438	123	300
CDS	Rv0718	rpsH	1323	1068	1109	899	306	681
CDS	Rv0719	rplF	1423	1069	994	909	347	630
CDS	Rv0720	rplR	1094	866	768	795	280	615
CDS	Rv0721	rpsE	2109	1628	1579	1599	644	1242
CDS	Rv0722	rpmD	744	506	525	387	199	413
CDS	Rv0723	rplO	1145	794	847	793	377	732
CDS	Rv0724	sppA	3459	4903	2256	5284	4797	7811
CDS	Rv0724A	Rv0724A	29	87	28	47	7	35
CDS	Rv0725c	Rv0725c	90	260	156	177	30	135
CDS	Rv0726c	Rv0726c	321	329	458	493	93	320
CDS	Rv0727c	fucA	29	58	15	83	25	58
CDS	Rv0728c	serA2	82	195	27	180	50	137
CDS	Rv0729	xylB	196	346	126	526	104	325
CDS	Rv0730	Rv0730	1758	1458	903	1865	905	1194
CDS	Rv0731c	Rv0731c	207	508	153	284	52	197
CDS	Rv0732	secY	481	1144	1121	890	226	807
CDS	Rv0733	adk	340	685	771	573	134	499
CDS	Rv0734	mapA	373	956	762	732	215	732
CDS	Rv0735	sigL	272	592	172	411	90	229
CDS	Rv0736	rslA	185	473	60	131	48	135
CDS	Rv0737	Rv0737	52	202	41	86	23	67
CDS	Rv0738	Rv0738	998	1088	551	2755	611	1187
CDS	Rv0739	Rv0739	334	813	129	537	132	341
CDS	Rv0740	Rv0740	1046	1447	494	1770	365	865
CDS	Rv0741	Rv0741	621	1149	313	1013	205	572
CDS	Rv0742	PE_PGRS8	238	373	115	363	59	185
CDS	Rv0743c	Rv0743c	203	686	153	435	116	275
CDS	Rv0744c	Rv0744c	185	663	116	470	167	327
CDS	Rv0745	Rv0745	30	91	13	54	9	53
CDS	Rv0746	PE_PGRS9	147	159	251	178	78	194
CDS	Rv0747	PE_PGRS10	1295	852	1797	1735	1204	1692
CDS	Rv0748	vapB31	171	124	147	238	78	191
CDS	Rv0749	vapC31	81	112	42	87	25	46
CDS	Rv0749A	Rv0749A	129	351	66	228	52	118
CDS	Rv0750	Rv0750	240	434	139	554	96	254
CDS	Rv0751c	mmsB	283	427	200	574	209	403
CDS	Rv0752c	fadE9	174	344	166	348	116	294
CDS	Rv0753c	mmsA	232	304	191	429	159	482
CDS	Rv0754	PE_PGRS11	231	197	87	348	112	225
CDS	Rv0755A	Rv0755A	457	909	645	1209	241	742
CDS	Rv0755c	PPE12	482	800	354	584	337	447
CDS	Rv0756c	Rv0756c	643	1208	326	1414	468	904
CDS	Rv0757	phoP	704	994	413	1651	460	666
CDS	Rv0758	phoR	918	1333	597	2042	604	1077
CDS	Rv0759c	Rv0759c	309	395	230	338	207	264
CDS	Rv0760c	Rv0760c	184	171	292	223	134	194
CDS	Rv0761c	adhB	472	615	760	639	287	650
CDS	Rv0762c	Rv0762c	111	154	100	142	76	116
CDS	Rv0763c	Rv0763c	40	61	45	40	30	30
CDS	Rv0764c	cyp51	82	142	112	155	85	117
CDS	Rv0765c	Rv0765c	70	159	102	138	95	154
CDS	Rv0766c	cyp123	116	210	121	185	86	180
CDS	Rv0767c	Rv0767c	82	110	86	117	48	119
CDS	Rv0768	aldA	462	617	396	736	276	543
CDS	Rv0769	Rv0769	278	232	230	286	112	243
CDS	Rv0770	Rv0770	166	123	199	200	66	166
CDS	Rv0771	Rv0771	80	40	68	92	20	49
CDS	Rv0772	purD	235	241	281	321	104	258
CDS	Rv0773c	ggtA	100	207	200	178	73	180
CDS	Rv0774c	Rv0774c	157	240	305	213	98	256
CDS	Rv0775	Rv0775	194	355	176	468	61	217
CDS	Rv0776c	Rv0776c	206	192	39	288	129	325
CDS	Rv0777	purB	965	1289	682	1735	746	1237
CDS	Rv0778	cyp126	276	412	319	550	265	521
CDS	Rv0779c	Rv0779c	13	38	23	25	14	24
CDS	Rv0780	purC	69	76	77	73	45	97
CDS	Rv0781	ptrBa	147	165	145	168	90	159
CDS	Rv0782	ptrBb	104	215	99	126	63	139
CDS	Rv0783c	emrB	136	289	218	263	162	327
CDS	Rv0784	Rv0784	4503	2439	494	2351	4950	2702
CDS	Rv0785	Rv0785	1784	1241	327	975	1626	1301
CDS	Rv0786c	Rv0786c	49	48	39	52	59	69
CDS	Rv0787	Rv0787	107	152	102	144	51	120
CDS	Rv0787A	Rv0787A	184	175	225	265	133	240
CDS	Rv0788	purQ	379	445	513	624	253	544
CDS	Rv0789c	Rv0789c	91	72	112	56	87	141
CDS	Rv0790c	Rv0790c	26	61	34	61	17	43
CDS	Rv0791c	Rv0791c	47	91	29	93	31	78
CDS	Rv0792c	Rv0792c	62	222	48	125	40	151
CDS	Rv0793	Rv0793	13	63	10	18	6	15
CDS	Rv0794c	Rv0794c	342	408	168	334	208	350
CDS	Rv0795	Rv0795	16	44	16	39	14	25
CDS	Rv0796	Rv0796	25	91	24	47	21	35
CDS	Rv0797	Rv0797	40	91	46	76	26	48
CDS	Rv0798c	cfp29	159	204	272	107	96	153
CDS	Rv0799c	Rv0799c	158	312	202	204	134	253
CDS	Rv0800	pepC	166	202	143	208	184	265
CDS	Rv0801	Rv0801	155	135	149	195	130	198
CDS	Rv0802c	Rv0802c	367	530	118	499	201	484
CDS	Rv0803	purL	839	1031	795	1194	500	1347
CDS	Rv0804	Rv0804	77	120	150	137	56	167
CDS	Rv0805	Rv0805	2856	4481	1050	6978	2816	4151
CDS	Rv0806c	cpsY	1264	792	562	1850	683	917
CDS	Rv0807	Rv0807	260	445	93	321	179	284
CDS	Rv0808	purF	1737	1967	1746	3067	1996	2461
CDS	Rv0809	purM	756	1275	898	1654	656	1015
CDS	Rv0810c	Rv0810c	1707	1812	973	2447	860	1388
CDS	Rv0811c	Rv0811c	796	1600	389	1532	848	1409
CDS	Rv0812	Rv0812	116	278	102	227	106	249
CDS	Rv0813c	Rv0813c	1638	2502	822	3284	977	2252
CDS	Rv0814c	sseC2	2008	1692	653	3137	666	1569
CDS	Rv0815c	cysA2	2106	1747	727	2464	599	1467
CDS	Rv0816c	thiX	113	183	36	187	61	126
CDS	Rv0817c	Rv0817c	106	243	60	208	52	154
CDS	Rv0818	Rv0818	1160	1290	860	1907	663	1346
CDS	Rv0819	mshD	473	921	513	959	302	731
CDS	Rv0820	phoT	151	340	171	391	86	184
CDS	Rv0821c	phoY2	666	912	600	930	624	736
CDS	Rv0822c	Rv0822c	1151	1452	685	1976	365	872
CDS	Rv0823c	Rv0823c	1003	2037	1167	2315	1906	1473
CDS	Rv0824c	desA1	1503	1868	1669	3714	4050	2389
CDS	Rv0825c	Rv0825c	130	198	118	322	58	134
CDS	Rv0826	Rv0826	59	170	43	56	18	63
CDS	Rv0827c	kmtR	304	502	58	512	736	330
CDS	Rv0828c	Rv0828c	20	128	8	44	5	17
CDS	Rv0829	Rv0829	44	116	32	85	26	41
CDS	Rv0830	Rv0830	60	233	54	162	18	126
CDS	Rv0831c	Rv0831c	228	486	238	660	140	329
CDS	Rv0832	PE_PGRS12	178	400	222	364	53	191
CDS	Rv0833	PE_PGRS13	128	156	150	152	29	100
CDS	Rv0834c	PE_PGRS14	1171	1015	869	1998	766	1373
CDS	Rv0835	lpqQ	164	337	77	413	133	152
CDS	Rv0836c	Rv0836c	16	50	9	26	7	10
CDS	Rv0837c	Rv0837c	30	72	19	61	16	39
CDS	Rv0838	lpqR	479	610	335	1002	302	446
CDS	Rv0839	Rv0839	504	444	296	738	193	314
CDS	Rv0840c	pip	83	366	53	106	46	67
CDS	Rv0841	Rv0841	5	21	0	1	1	4
CDS	Rv0842	Rv0842	61	132	79	98	46	67
CDS	Rv0843	Rv0843	58	182	56	78	30	55
CDS	Rv0844c	narL	247	493	334	454	263	326
CDS	Rv0845	Rv0845	49	130	116	132	35	80
CDS	Rv0846c	Rv0846c	137	170	117	208	74	164
CDS	Rv0847	lpqS	41	63	35	176	33	146
CDS	Rv0848	cysK2	138	285	132	270	66	198
CDS	Rv0849	Rv0849	17	107	30	27	12	35
CDS	Rv0850	Rv0850	3	18	6	8	1	9
CDS	Rv0851c	Rv0851c	176	184	171	165	151	251
CDS	Rv0852	fadD16	118	180	175	139	60	118
CDS	Rv0853c	pdc	811	601	482	800	352	664
CDS	Rv0854	Rv0854	338	382	371	332	249	296
CDS	Rv0855	far	482	513	509	444	279	470
CDS	Rv0856	Rv0856	220	353	217	442	172	244
CDS	Rv0857	Rv0857	227	489	240	434	264	353
CDS	Rv0858c	dapC	60	103	164	95	45	92
CDS	Rv0859	fadA	1144	990	1574	984	244	1001
CDS	Rv0860	fadB	2592	2322	3524	2305	574	2395
CDS	Rv0861c	ercc3	988	999	460	1556	813	1276
CDS	Rv0862c	Rv0862c	318	605	272	570	344	560
CDS	Rv0863	Rv0863	550	698	382	809	627	713
CDS	Rv0864	moaC2	1249	1875	838	1935	1192	1577
CDS	Rv0865	mog	486	769	276	852	497	779
CDS	Rv0866	moaE2	205	331	126	461	199	331
CDS	Rv0867c	rpfA	313	535	704	2110	97	334
CDS	Rv0868c	moaD2	167	261	162	335	121	194
CDS	Rv0869c	moaA2	1067	1437	990	1625	694	1259
CDS	Rv0870c	Rv0870c	598	834	514	1049	324	635
CDS	Rv0871	cspB	827	1114	613	2154	324	1096
CDS	Rv0872c	PE_PGRS15	1777	1834	1426	2938	2050	2282
CDS	Rv0873	fadE10	2343	2502	1446	3438	2286	2788
CDS	Rv0874c	Rv0874c	490	780	166	1201	531	792
CDS	Rv0875c	Rv0875c	188	351	188	379	263	404
CDS	Rv0876c	Rv0876c	777	952	570	1228	906	1215
CDS	Rv0877	Rv0877	1829	2299	1140	3609	1490	2490
CDS	Rv0878c	PPE13	153	276	92	249	53	106
CDS	Rv0879c	Rv0879c	184	218	172	343	102	214
CDS	Rv0880	Rv0880	141	194	161	181	60	147
CDS	Rv0881	Rv0881	163	341	189	216	78	122
CDS	Rv0882	Rv0882	28	76	49	67	11	28
CDS	Rv0883c	Rv0883c	188	225	518	231	113	164
CDS	Rv0884c	serC	3039	2574	2087	3334	2920	2806
CDS	Rv0885	Rv0885	834	3471	2921	2525	842	1449
CDS	Rv0886	fprB	265	1155	1191	859	249	506
CDS	Rv0887c	Rv0887c	14	81	17	19	7	5
CDS	Rv0888	Rv0888	98	185	306	154	12	43
CDS	Rv0889c	citA	253	783	436	731	393	636
CDS	Rv0890c	Rv0890c	244	410	231	361	95	237
CDS	Rv0891c	Rv0891c	43	68	66	47	23	41
CDS	Rv0892	Rv0892	577	545	468	577	160	476
CDS	Rv0893c	Rv0893c	28	41	24	19	18	27
CDS	Rv0894	Rv0894	12	36	12	14	6	22
CDS	Rv0895	Rv0895	24	72	36	42	15	28
CDS	Rv0896	gltA2	1170	1129	1776	1578	815	1203
CDS	Rv0897c	Rv0897c	327	475	202	501	361	547
CDS	Rv0898c	Rv0898c	307	477	107	469	436	486
CDS	Rv0899	ompA	291	339	328	477	216	363
CDS	Rv0900	Rv0900	72	124	82	129	26	70
CDS	Rv0901	Rv0901	369	427	423	478	176	306
CDS	Rv0902c	prrB	738	1039	390	1462	881	1572
CDS	Rv0903c	prrA	884	1408	449	1952	841	1637
CDS	Rv0904c	accD3	115	260	118	160	51	211
CDS	Rv0905	echA6	499	636	405	667	534	1070
CDS	Rv0906	Rv0906	496	736	463	725	542	1239
CDS	Rv0907	Rv0907	433	786	391	614	372	1018
CDS	Rv0908	ctpE	314	709	315	667	312	776
CDS	Rv0909	Rv0909	461	618	388	687	567	524
CDS	Rv0910	Rv0910	551	958	692	901	482	761
CDS	Rv0911	Rv0911	166	319	215	237	58	165
CDS	Rv0912	Rv0912	40	76	68	45	18	38
CDS	Rv0913c	Rv0913c	150	211	137	184	549	393
CDS	Rv0914c	Rv0914c	260	407	247	494	565	630
CDS	Rv0915c	PPE14	111	128	97	198	82	144
CDS	Rv0916c	PE7	31	68	41	51	31	35
CDS	Rv0917	betP	248	330	311	379	131	241
CDS	Rv0918	Rv0918	214	433	78	497	146	345
CDS	Rv0919	Rv0919	113	317	50	312	77	229
CDS	Rv0920c	Rv0920c	279	446	225	381	90	212
CDS	Rv0921	Rv0921	158	202	220	238	60	170
CDS	Rv0922	Rv0922	1832	1649	1758	3022	1153	1764
CDS	Rv0923c	Rv0923c	112	145	166	122	63	118
CDS	Rv0924c	mntH	99	92	199	138	46	87
CDS	Rv0925c	Rv0925c	487	212	580	278	224	250
CDS	Rv0926c	Rv0926c	271	194	290	235	197	278
CDS	Rv0927c	Rv0927c	143	111	110	162	89	125
CDS	Rv0928	pstS3	1440	922	427	1667	947	910
CDS	Rv0929	pstC2	320	233	147	431	208	283
CDS	Rv0930	pstA1	267	241	136	391	222	279
CDS	Rv0931c	pknD	1785	2540	2838	2037	1464	2516
CDS	Rv0932c	pstS2	1949	2319	2829	2578	1575	2517
CDS	Rv0933	pstB	350	394	516	438	132	360
CDS	Rv0934	pstS1	1075	635	2164	420	403	592
CDS	Rv0935	pstC1	271	236	804	168	161	263
CDS	Rv0936	pstA2	88	115	202	62	54	101
CDS	Rv0937c	mku	423	341	205	354	391	440
CDS	Rv0938	ligD	236	315	374	185	482	352
CDS	Rv0939	Rv0939	358	457	572	385	571	675
CDS	Rv0940c	Rv0940c	64	69	97	100	32	60
CDS	Rv0941c	Rv0941c	324	425	375	555	288	327
CDS	Rv0942	Rv0942	21	12	13	21	11	5
CDS	Rv0943c	Rv0943c	7	33	6	29	6	15
CDS	Rv0944	Rv0944	20	37	27	19	8	30
CDS	Rv0945	Rv0945	108	120	106	124	66	119
CDS	Rv0946c	pgi	167	195	255	127	182	245
CDS	Rv0947c	Rv0947c	76	83	52	115	27	69
CDS	Rv0948c	Rv0948c	361	414	287	738	212	398
CDS	Rv0949	uvrD1	353	652	420	572	399	719
CDS	Rv0950c	Rv0950c	682	866	821	2348	496	1437
CDS	Rv0951	sucC	1553	1548	1844	2088	742	1630
CDS	Rv0952	sucD	853	841	1137	1137	294	823
CDS	Rv0953c	Rv0953c	165	242	110	196	74	156
CDS	Rv0954	Rv0954	1496	1527	1471	2225	1082	2524
CDS	Rv0955	Rv0955	657	998	735	1200	521	1177
CDS	Rv0956	purN	85	158	105	136	64	94
CDS	Rv0957	purH	438	599	569	616	228	490
CDS	Rv0958	Rv0958	1245	1161	894	1937	817	1566
CDS	Rv0959	Rv0959	1197	1390	925	1956	1032	1884
CDS	Rv0959A	vapB9	78	98	83	163	40	95
CDS	Rv0960	vapC9	114	159	88	172	50	121
CDS	Rv0961	Rv0961	160	169	91	181	119	141
CDS	Rv0962c	lprP	5	23	2	6	7	14
CDS	Rv0963c	Rv0963c	45	159	36	107	15	38
CDS	Rv0964c	Rv0964c	47	99	29	72	24	55
CDS	Rv0965c	Rv0965c	105	194	115	250	40	99
CDS	Rv0966c	Rv0966c	260	584	425	977	244	608
CDS	Rv0967	csoR	556	835	402	925	750	1079
CDS	Rv0968	Rv0968	481	638	318	830	470	816
CDS	Rv0969	ctpV	1166	1590	876	2433	1614	3037
CDS	Rv0970	Rv0970	171	397	239	563	171	383
CDS	Rv0971c	echA7	29	87	40	44	16	40
CDS	Rv0972c	fadE12	158	290	74	146	53	106
CDS	Rv0973c	accA2	70	193	56	113	28	96
CDS	Rv0974c	accD2	18	89	21	30	14	38
CDS	Rv0975c	fadE13	5	56	21	13	6	22
CDS	Rv0976c	Rv0976c	23	118	27	23	10	21
CDS	Rv0977	PE_PGRS16	175	264	141	406	98	234
CDS	Rv0978c	PE_PGRS17	27	83	15	43	13	25
CDS	Rv0979A	rpmF	292	349	263	440	94	330
CDS	Rv0979c	Rv0979c	28	42	12	46	12	30
CDS	Rv0980c	PE_PGRS18	48	172	30	82	21	54
CDS	Rv0981	mprA	900	1090	593	1543	766	1316
CDS	Rv0982	mprB	1672	3125	1059	3356	1710	3110
CDS	Rv0983	pepD	3752	6296	1397	5800	1723	4684
CDS	Rv0984	moaB2	2770	3382	1087	5136	1491	3958
CDS	Rv0985c	mscL	103	128	133	165	35	68
CDS	Rv0986	Rv0986	180	433	71	176	93	207
CDS	Rv0987	Rv0987	846	853	665	551	496	749
CDS	Rv0988	Rv0988	506	441	498	240	315	364
CDS	Rv0989c	grcC2	96	368	38	75	26	66
CDS	Rv0990c	Rv0990c	1014	1323	437	756	218	621
CDS	Rv0991c	Rv0991c	1725	1670	715	1122	594	1072
CDS	Rv0992c	Rv0992c	436	595	206	872	228	513
CDS	Rv0993	galU	144	315	525	356	110	148
CDS	Rv0994	moeA1	1193	1430	1017	2166	674	1358
CDS	Rv0995	rimJ	284	460	258	602	154	326
CDS	Rv0996	Rv0996	342	556	755	603	231	489
CDS	Rv0997	Rv0997	90	308	359	104	65	93
CDS	Rv0998	Rv0998	87	492	211	186	57	116
CDS	Rv0999	Rv0999	107	308	204	245	68	168
CDS	Rv1000c	Rv1000c	58	126	100	82	54	94
CDS	Rv1001	arcA	409	716	462	855	222	526
CDS	Rv1002c	Rv1002c	286	542	348	473	249	603
CDS	Rv1003	Rv1003	92	256	83	198	67	153
CDS	Rv1004c	Rv1004c	649	843	290	1268	504	1091
CDS	Rv1005c	pabB	1013	1304	580	1840	588	1289
CDS	Rv1006	Rv1006	1509	2776	1328	2780	789	1782
CDS	Rv1007c	metS	248	616	250	512	247	566
CDS	Rv1008	tatD	60	153	55	88	24	88
CDS	Rv1009	rpfB	1739	2461	1100	5359	806	2618
CDS	Rv1010	ksgA	486	1219	388	1978	250	831
CDS	Rv1011	ispE	323	727	444	501	151	461
CDS	Rv1012	Rv1012	24	71	57	46	10	22
CDS	Rv1013	pks16	799	1454	2457	2299	285	1067
CDS	Rv1014c	pth	184	350	200	294	59	203
CDS	Rv1015c	rplY	630	1023	569	985	195	603
CDS	Rv1016c	lpqT	222	517	266	474	80	321
CDS	Rv1017c	prsA	706	973	1000	1128	361	874
CDS	Rv1018c	glmU	656	682	935	870	388	840
CDS	Rv1019	Rv1019	844	1213	319	1743	817	1290
CDS	Rv1020	mfd	1022	2736	652	2044	1719	2501
CDS	Rv1021	Rv1021	563	870	295	824	409	732
CDS	Rv1022	lpqU	610	830	319	1093	308	661
CDS	Rv1023	eno	1905	1683	1277	2127	549	1427
CDS	Rv1024	Rv1024	470	428	359	589	140	305
CDS	Rv1025	Rv1025	184	245	131	321	46	186
CDS	Rv1026	Rv1026	154	274	130	376	63	223
CDS	Rv1027c	kdpE	159	176	204	406	151	186
CDS	Rv1028A	kdpF	408	295	898	1760	185	387
CDS	Rv1028c	kdpD	907	1204	746	1828	904	1224
CDS	Rv1029	kdpA	3626	1963	8017	11868	1739	3328
CDS	Rv1030	kdpB	3277	1954	7528	12663	1950	3648
CDS	Rv1031	kdpC	641	527	1595	2891	395	786
CDS	Rv1032c	trcS	50	192	65	88	36	100
CDS	Rv1033c	trcR	65	201	98	85	22	90
CDS	Rv1034c	Rv1034c	10	60	2	18	3	16
CDS	Rv1035c	Rv1035c	184	282	44	150	45	112
CDS	Rv1036c	Rv1036c	158	113	36	113	27	62
CDS	Rv1037c	esxI	3402	1322	414	2273	2108	1426
CDS	Rv1038c	esxJ	3421	1322	497	2423	2569	1517
CDS	Rv1039c	PPE15	336	704	68	1024	121	395
CDS	Rv1040c	PE8	225	415	45	1584	113	377
CDS	Rv1041c	Rv1041c	425	980	515	1118	277	647
CDS	Rv1042c	Rv1042c	386	723	432	1064	265	587
CDS	Rv1043c	Rv1043c	86	287	139	127	37	99
CDS	Rv1044	Rv1044	38	81	14	106	31	67
CDS	Rv1045	Rv1045	32	80	41	91	31	63
CDS	Rv1046c	Rv1046c	196	454	259	404	145	310
CDS	Rv1047	Rv1047	17	79	16	22	7	15
CDS	Rv1048c	Rv1048c	153	476	104	275	97	172
CDS	Rv1049	Rv1049	80	165	56	174	50	95
CDS	Rv1050	Rv1050	35	42	34	54	11	47
CDS	Rv1051c	Rv1051c	9	20	3	18	3	4
CDS	Rv1052	Rv1052	271	512	129	504	198	362
CDS	Rv1053c	Rv1053c	0	8	3	4	3	1
CDS	Rv1054	Rv1054	152	305	129	251	74	166
CDS	Rv1055	Rv1055	60	102	52	110	30	63
CDS	Rv1056	Rv1056	144	216	103	193	51	121
CDS	Rv1057	Rv1057	2070	2361	136	3604	805	2458
CDS	Rv1058	fadD14	415	887	167	917	376	755
CDS	Rv1059	Rv1059	301	602	197	544	213	459
CDS	Rv1060	Rv1060	165	332	196	456	77	238
CDS	Rv1061	Rv1061	245	886	196	633	157	435
CDS	Rv1062	Rv1062	93	290	119	174	72	189
CDS	Rv1063c	Rv1063c	353	610	206	719	400	596
CDS	Rv1064c	lpqV	74	143	61	124	47	103
CDS	Rv1065	Rv1065	585	984	469	1014	571	1001
CDS	Rv1066	Rv1066	256	375	175	396	204	458
CDS	Rv1067c	PE_PGRS19	254	379	39	486	57	206
CDS	Rv1068c	PE_PGRS20	133	267	20	219	33	135
CDS	Rv1069c	Rv1069c	329	562	348	667	164	475
CDS	Rv1070c	echA8	437	583	390	635	255	539
CDS	Rv1071c	echA9	333	507	338	546	180	346
CDS	Rv1072	Rv1072	8544	10647	5794	22365	6748	14705
CDS	Rv1073	Rv1073	1750	3389	1475	3638	1014	2595
CDS	Rv1074c	fadA3	1518	1730	2138	1840	1098	1832
CDS	Rv1075c	Rv1075c	139	243	71	311	82	134
CDS	Rv1076	lipU	33	220	52	74	21	41
CDS	Rv1077	cbs	608	1020	557	881	461	874
CDS	Rv1078	pra	420	525	1135	646	204	673
CDS	Rv1079	metB	497	710	1478	721	257	759
CDS	Rv1080c	greA	1711	2491	1241	3906	704	2084
CDS	Rv1081c	Rv1081c	77	154	51	150	48	137
CDS	Rv1082	mca	520	761	406	938	333	639
CDS	Rv1083	Rv1083	147	223	117	226	94	160
CDS	Rv1084	Rv1084	403	655	289	745	268	615
CDS	Rv1085c	Rv1085c	221	337	250	380	147	255
CDS	Rv1086	Rv1086	729	1296	295	1438	943	1525
CDS	Rv1087	PE_PGRS21	805	925	542	1231	505	852
CDS	Rv1087A	Rv1087A	13	45	10	11	5	12
CDS	Rv1088	PE9	20	108	13	83	20	60
CDS	Rv1089	PE10	12	100	14	70	14	43
CDS	Rv1089A	celA2a	15	30	1	4	0	12
CDS	Rv1090	celA2b	31	112	17	41	7	34
CDS	Rv1091	PE_PGRS22	230	252	248	366	116	209
CDS	Rv1092c	coaA	78	188	61	81	64	107
CDS	Rv1093	glyA1	1686	2077	753	3098	1381	3038
CDS	Rv1094	desA2	357	436	648	631	1579	656
CDS	Rv1095	phoH2	1675	1452	2249	1579	1218	1586
CDS	Rv1096	Rv1096	603	932	638	1137	287	856
CDS	Rv1097c	Rv1097c	195	373	380	393	106	399
CDS	Rv1098c	fum	430	726	729	922	287	796
CDS	Rv1099c	glpX	359	795	426	994	377	1192
CDS	Rv1100	Rv1100	554	786	284	897	625	820
CDS	Rv1101c	Rv1101c	487	639	192	641	413	541
CDS	Rv1102c	mazF3	163	177	67	301	119	213
CDS	Rv1103c	mazE3	142	179	47	310	127	203
CDS	Rv1104	Rv1104	404	576	183	550	255	552
CDS	Rv1105	Rv1105	21	96	2	36	15	23
CDS	Rv1106c	Rv1106c	302	677	358	539	173	390
CDS	Rv1107c	xseB	120	261	112	264	100	177
CDS	Rv1108c	xseA	607	922	397	957	629	911
CDS	Rv1109c	Rv1109c	1411	1336	830	2114	1213	1542
CDS	Rv1110	lytB2	1549	2168	979	2734	1677	2500
CDS	Rv1111c	Rv1111c	213	330	186	444	131	372
CDS	Rv1112	Rv1112	110	364	98	273	79	252
CDS	Rv1113	vapB32	128	165	108	254	52	134
CDS	Rv1114	vapC32	183	283	159	338	64	202
CDS	Rv1115	Rv1115	95	293	54	144	51	116
CDS	Rv1116	Rv1116	11	38	4	11	1	18
CDS	Rv1116A	Rv1116A	45	48	43	70	18	33
CDS	Rv1117	Rv1117	420	922	261	1046	606	1089
CDS	Rv1118c	Rv1118c	143	163	159	160	70	117
CDS	Rv1119c	Rv1119c	3	16	7	8	4	12
CDS	Rv1120c	Rv1120c	8	26	12	18	1	9
CDS	Rv1121	zwf1	227	521	438	462	185	409
CDS	Rv1122	gnd2	180	259	231	219	99	226
CDS	Rv1123c	bpoB	97	173	170	159	61	145
CDS	Rv1124	ephC	88	135	174	168	86	156
CDS	Rv1125	Rv1125	27	109	85	60	18	66
CDS	Rv1126c	Rv1126c	201	251	144	255	189	241
CDS	Rv1127c	ppdK	467	623	357	619	504	591
CDS	Rv1128c	Rv1128c	80	291	77	161	68	156
CDS	Rv1129c	Rv1129c	85	218	44	272	129	233
CDS	Rv1130	prpD	1348	3399	688	5128	2217	4485
CDS	Rv1131	prpC	995	2989	452	5104	1829	4020
CDS	Rv1132	Rv1132	319	957	349	884	406	848
CDS	Rv1133c	metE	3459	3686	6715	5077	896	3714
CDS	Rv1134	Rv1134	31	47	10	26	7	36
CDS	Rv1135A	Rv1135A	5	30	6	10	4	9
CDS	Rv1135c	PPE16	207	292	140	302	89	174
CDS	Rv1136	Rv1136	71	141	54	135	23	75
CDS	Rv1137c	Rv1137c	58	168	46	78	14	60
CDS	Rv1138c	Rv1138c	361	632	315	363	159	304
CDS	Rv1139c	Rv1139c	213	427	338	361	143	214
CDS	Rv1140	Rv1140	250	422	220	397	202	323
CDS	Rv1141c	echA11	328	483	320	650	157	569
CDS	Rv1142c	echA10	72	198	45	132	83	129
CDS	Rv1143	mcr	195	617	217	429	87	297
CDS	Rv1144	Rv1144	225	464	181	287	49	221
CDS	Rv1145	mmpL13a	124	237	102	186	70	114
CDS	Rv1146	mmpL13b	139	365	132	257	61	131
CDS	Rv1147	Rv1147	54	166	44	129	27	68
CDS	Rv1148c	Rv1148c	544	684	326	847	611	842
CDS	Rv1149	Rv1149	368	615	407	998	255	595
CDS	Rv1150	Rv1150	210	560	300	451	85	273
CDS	Rv1151c	Rv1151c	181	292	155	324	121	253
CDS	Rv1152	Rv1152	185	327	148	497	185	446
CDS	Rv1153c	omt	287	426	167	646	164	377
CDS	Rv1154c	Rv1154c	296	480	163	648	305	450
CDS	Rv1155	Rv1155	549	762	388	684	384	504
CDS	Rv1156	Rv1156	1156	1854	885	1848	945	1607
CDS	Rv1157c	Rv1157c	14	31	183	15	7	25
CDS	Rv1158c	Rv1158c	14	20	82	0	1	5
CDS	Rv1159	pimE	191	416	119	306	157	295
CDS	Rv1159A	Rv1159A	946	992	392	1395	540	751
CDS	Rv1160	mutT2	215	372	207	378	55	182
CDS	Rv1161	narG	21618	16163	18675	22685	8610	14409
CDS	Rv1162	narH	5821	4151	5881	7157	2973	4171
CDS	Rv1163	narJ	847	580	1033	1237	351	713
CDS	Rv1164	narI	892	673	1019	1664	400	737
CDS	Rv1165	typA	905	1294	898	1940	421	1074
CDS	Rv1166	lpqW	646	1446	520	1403	426	1029
CDS	Rv1167c	Rv1167c	710	1216	535	1446	323	1007
CDS	Rv1168c	PPE17	1804	1922	1193	2338	434	1922
CDS	Rv1169c	lipX	511	420	229	557	66	417
CDS	Rv1170	mshB	997	1122	374	1250	235	774
CDS	Rv1171	Rv1171	327	515	372	604	198	348
CDS	Rv1172c	PE12	315	476	859	684	254	489
CDS	Rv1173	fbiC	1519	2311	1621	2406	2145	2708
CDS	Rv1174c	TB8.4	3202	2865	2670	4213	1206	2803
CDS	Rv1175c	fadH	752	1140	756	1005	271	776
CDS	Rv1176c	Rv1176c	86	126	29	132	44	74
CDS	Rv1177	fdxC	435	551	559	1065	956	854
CDS	Rv1178	Rv1178	678	1725	762	1694	1039	1364
CDS	Rv1179c	Rv1179c	533	613	965	410	322	764
CDS	Rv1180	pks3	3690	1717	4575	1690	1494	2698
CDS	Rv1181	pks4	12261	6187	17176	6370	6067	9961
CDS	Rv1182	papA3	3884	1544	6015	1563	1660	2040
CDS	Rv1183	mmpL10	2896	2058	4255	1768	1934	2341
CDS	Rv1184c	Rv1184c	694	480	1495	137	382	584
CDS	Rv1185c	fadD21	2026	1579	2387	1073	1238	2338
CDS	Rv1186c	Rv1186c	480	533	399	509	392	697
CDS	Rv1187	rocA	932	975	321	1260	1127	1316
CDS	Rv1188	Rv1188	504	576	188	729	596	823
CDS	Rv1189	sigI	427	520	116	505	210	419
CDS	Rv1190	Rv1190	306	294	102	334	134	311
CDS	Rv1191	Rv1191	246	333	131	465	156	364
CDS	Rv1192	Rv1192	3815	4056	989	5163	2292	6323
CDS	Rv1193	fadD36	916	1313	538	1732	523	1739
CDS	Rv1194c	Rv1194c	3044	4180	1812	6578	3490	6836
CDS	Rv1195	PE13	11045	10484	2467	8809	4588	8636
CDS	Rv1196	PPE18	20624	19020	6212	13755	6840	18197
CDS	Rv1197	esxK	14671	7034	6129	5206	5346	6447
CDS	Rv1198	esxL	15047	8571	5950	5639	5218	7152
CDS	Rv1199c	Rv1199c	8	71	17	22	5	22
CDS	Rv1200	Rv1200	289	604	364	360	194	427
CDS	Rv1201c	dapD	350	737	707	552	425	762
CDS	Rv1202	dapE	361	661	224	504	188	498
CDS	Rv1203c	Rv1203c	128	323	108	196	49	163
CDS	Rv1204c	Rv1204c	392	1026	445	826	191	649
CDS	Rv1205	Rv1205	498	566	355	806	408	484
CDS	Rv1206	fadD6	1116	1433	873	1743	740	1242
CDS	Rv1207	folP2	900	1404	437	2073	460	1270
CDS	Rv1208	gpgS	872	1602	610	2111	438	1208
CDS	Rv1209	Rv1209	429	832	414	1260	317	751
CDS	Rv1210	tagA	513	1138	401	1001	312	669
CDS	Rv1211	Rv1211	2515	2739	1554	3406	1316	1838
CDS	Rv1212c	glgA	82	198	95	135	65	115
CDS	Rv1213	glgC	225	697	331	284	549	219
CDS	Rv1214c	PE14	42	103	31	63	20	46
CDS	Rv1215c	Rv1215c	415	466	379	548	178	415
CDS	Rv1216c	Rv1216c	99	142	81	158	54	97
CDS	Rv1217c	Rv1217c	200	270	100	193	83	224
CDS	Rv1218c	Rv1218c	156	336	73	150	66	129
CDS	Rv1219c	Rv1219c	52	142	35	93	40	88
CDS	Rv1220c	Rv1220c	131	278	176	226	91	176
CDS	Rv1221	sigE	2953	3697	865	3837	3160	3684
CDS	Rv1222	rseA	1113	1665	688	2632	893	1683
CDS	Rv1223	htrA	4697	6113	2431	10400	3795	5832
CDS	Rv1224	tatB	755	1466	467	1913	494	1070
CDS	Rv1225c	Rv1225c	173	317	130	299	124	258
CDS	Rv1226c	Rv1226c	74	455	119	176	80	189
CDS	Rv1227c	Rv1227c	40	297	44	61	40	97
CDS	Rv1228	lpqX	102	110	61	164	49	76
CDS	Rv1229c	mrp	1089	1863	751	2134	1292	2257
CDS	Rv1230c	Rv1230c	168	374	894	530	143	245
CDS	Rv1231c	Rv1231c	56	109	121	104	50	115
CDS	Rv1232c	Rv1232c	353	690	479	797	293	838
CDS	Rv1233c	Rv1233c	48	132	148	84	38	113
CDS	Rv1234	Rv1234	643	788	422	1001	461	647
CDS	Rv1235	lpqY	685	818	434	1090	529	856
CDS	Rv1236	sugA	193	297	157	428	157	332
CDS	Rv1237	sugB	224	404	151	457	160	320
CDS	Rv1238	sugC	574	895	409	975	393	612
CDS	Rv1239c	corA	984	868	369	1300	440	753
CDS	Rv1240	mdh	540	848	798	1063	309	922
CDS	Rv1241	vapB33	138	198	251	247	60	163
CDS	Rv1242	vapC33	97	170	130	155	31	113
CDS	Rv1243c	PE_PGRS23	62	189	28	83	20	48
CDS	Rv1244	lpqZ	41	193	139	146	36	168
CDS	Rv1245c	Rv1245c	242	731	250	449	187	347
CDS	Rv1246c	relE	149	298	66	221	76	149
CDS	Rv1247c	relB	256	351	110	391	118	211
CDS	Rv1248c	Rv1248c	2978	2869	2519	5180	1329	3061
CDS	Rv1249c	Rv1249c	557	581	346	1091	294	578
CDS	Rv1250	Rv1250	265	353	295	559	92	230
CDS	Rv1251c	Rv1251c	126	184	466	147	88	156
CDS	Rv1252c	lprE	21	53	117	27	16	37
CDS	Rv1253	deaD	698	860	588	934	532	945
CDS	Rv1254	Rv1254	343	386	342	422	227	441
CDS	Rv1255c	Rv1255c	47	69	40	77	19	71
CDS	Rv1256c	cyp130	121	181	67	191	45	139
CDS	Rv1257c	Rv1257c	670	1171	481	1530	615	1119
CDS	Rv1258c	Rv1258c	105	248	169	286	252	247
CDS	Rv1259	udgB	94	247	105	186	104	230
CDS	Rv1260	Rv1260	247	439	355	350	200	332
CDS	Rv1261c	Rv1261c	267	240	168	262	250	409
CDS	Rv1262c	Rv1262c	99	146	60	108	122	190
CDS	Rv1263	amiB2	95	187	106	205	76	223
CDS	Rv1264	Rv1264	494	623	398	859	301	622
CDS	Rv1265	Rv1265	730	935	363	1347	527	849
CDS	Rv1266c	pknH	416	389	285	414	277	338
CDS	Rv1267c	embR	126	119	124	173	70	145
CDS	Rv1268c	Rv1268c	20	35	24	20	4	11
CDS	Rv1269c	Rv1269c	11	26	42	12	6	18
CDS	Rv1270c	lprA	84	101	129	100	52	114
CDS	Rv1271c	Rv1271c	5	11	7	4	2	3
CDS	Rv1272c	Rv1272c	89	140	149	153	59	140
CDS	Rv1273c	Rv1273c	57	72	95	110	58	107
CDS	Rv1274	lprB	772	1035	563	1679	565	1212
CDS	Rv1275	lprC	602	694	574	1151	455	902
CDS	Rv1276c	Rv1276c	22	38	32	30	22	38
CDS	Rv1277	Rv1277	226	175	326	372	179	288
CDS	Rv1278	Rv1278	477	444	819	865	490	695
CDS	Rv1279	Rv1279	305	250	578	632	270	353
CDS	Rv1280c	oppA	380	317	381	640	437	526
CDS	Rv1281c	oppD	212	241	231	298	200	331
CDS	Rv1282c	oppC	123	138	131	164	146	212
CDS	Rv1283c	oppB	208	230	190	246	190	280
CDS	Rv1284	canA	70	89	222	122	31	67
CDS	Rv1285	cysD	181	396	200	330	1564	555
CDS	Rv1286	cysN	143	252	187	249	968	418
CDS	Rv1287	Rv1287	174	251	145	299	286	252
CDS	Rv1288	Rv1288	186	278	94	247	145	247
CDS	Rv1289	Rv1289	62	194	72	135	73	159
CDS	Rv1290A	Rv1290A	10	35	1	31	2	7
CDS	Rv1290c	Rv1290c	176	198	90	302	83	186
CDS	Rv1291c	Rv1291c	19	64	12	40	3	23
CDS	Rv1292	argS	486	625	266	866	382	950
CDS	Rv1293	lysA	817	950	609	1508	534	1560
CDS	Rv1294	thrA	1108	1005	749	1647	647	1622
CDS	Rv1295	thrC	729	742	491	863	495	1049
CDS	Rv1296	thrB	272	384	241	422	167	470
CDS	Rv1297	rho	2668	3707	2626	3998	627	1792
CDS	Rv1298	rpmE	1196	1329	562	1347	725	885
CDS	Rv1299	prfA	1248	1388	613	1151	617	1154
CDS	Rv1300	hemK	1001	1158	667	993	499	1057
CDS	Rv1301	Rv1301	619	777	521	716	414	837
CDS	Rv1302	rfe	264	316	491	319	158	332
CDS	Rv1303	Rv1303	159	270	467	259	287	466
CDS	Rv1304	atpB	168	186	412	199	210	409
CDS	Rv1305	atpE	166	166	613	194	167	288
CDS	Rv1306	atpF	442	430	1592	515	553	839
CDS	Rv1307	atpH	610	703	2437	931	797	1510
CDS	Rv1308	atpA	848	652	2592	815	958	1569
CDS	Rv1309	atpG	408	276	1262	269	308	541
CDS	Rv1310	atpD	770	492	2011	406	471	762
CDS	Rv1311	atpC	272	220	715	216	218	399
CDS	Rv1312	Rv1312	156	144	508	157	131	265
CDS	Rv1313c	Rv1313c	115	323	104	361	65	246
CDS	Rv1314c	Rv1314c	148	144	91	208	87	160
CDS	Rv1315	murA	942	1117	792	1416	602	1224
CDS	Rv1316c	ogt	495	255	401	382	768	642
CDS	Rv1317c	alkA	1342	1472	784	1849	2804	4545
CDS	Rv1318c	Rv1318c	397	427	386	572	346	509
CDS	Rv1319c	Rv1319c	297	454	391	362	166	350
CDS	Rv1320c	Rv1320c	562	952	737	934	355	738
CDS	Rv1321	Rv1321	458	685	455	792	234	605
CDS	Rv1322	Rv1322	320	452	242	485	140	324
CDS	Rv1322A	Rv1322A	2177	2556	2122	3257	2214	2544
CDS	Rv1323	fadA4	2755	3673	1802	5308	2178	4093
CDS	Rv1324	Rv1324	462	1207	607	1274	392	874
CDS	Rv1325c	PE_PGRS24	229	391	128	290	92	204
CDS	Rv1326c	glgB	739	1350	452	1153	562	981
CDS	Rv1327c	glgE	466	666	469	554	253	575
CDS	Rv1328	glgP	682	980	1043	1018	429	1184
CDS	Rv1329c	dinG	382	673	248	719	295	679
CDS	Rv1330c	pncB1	389	606	258	510	409	550
CDS	Rv1331	Rv1331	1199	1748	562	2548	1383	1967
CDS	Rv1332	Rv1332	2375	3537	1133	4275	2357	3811
CDS	Rv1333	Rv1333	996	1777	413	2438	920	2108
CDS	Rv1334	mec	547	838	127	741	449	732
CDS	Rv1335	cysO	668	803	130	733	470	745
CDS	Rv1336	cysM	1846	2667	736	2669	1588	2683
CDS	Rv1337	Rv1337	1515	2460	832	2907	1247	2278
CDS	Rv1338	murI	467	1239	240	847	359	842
CDS	Rv1339	Rv1339	874	1552	333	2144	529	1576
CDS	Rv1340	rphA	879	1663	520	2268	595	1606
CDS	Rv1341	Rv1341	500	730	283	960	282	730
CDS	Rv1342c	Rv1342c	400	358	185	581	136	394
CDS	Rv1343c	lprD	238	220	99	289	103	231
CDS	Rv1344	mbtL	137	342	88	320	75	186
CDS	Rv1345	mbtM	476	1024	428	1095	298	816
CDS	Rv1346	mbtN	291	559	322	554	251	413
CDS	Rv1347c	mbtK	21	64	12	45	8	35
CDS	Rv1348	irtA	74	305	115	198	46	161
CDS	Rv1349	irtB	57	206	104	138	44	79
CDS	Rv1350	fabG2	168	230	65	173	155	190
CDS	Rv1351	Rv1351	109	113	73	106	80	109
CDS	Rv1352	Rv1352	713	894	392	557	502	696
CDS	Rv1353c	Rv1353c	15	37	18	12	6	15
CDS	Rv1354c	Rv1354c	36	57	48	41	21	40
CDS	Rv1355c	moeY	50	100	62	58	34	88
CDS	Rv1356c	Rv1356c	12	13	17	22	5	9
CDS	Rv1357c	Rv1357c	1	11	5	6	2	1
CDS	Rv1358	Rv1358	46	139	50	97	36	75
CDS	Rv1359	Rv1359	16	24	32	16	5	15
CDS	Rv1360	Rv1360	87	182	249	148	98	131
CDS	Rv1361c	PPE19	6997	11133	3024	6974	2763	8840
CDS	Rv1362c	Rv1362c	742	562	330	860	284	534
CDS	Rv1363c	Rv1363c	1121	857	506	1117	510	757
CDS	Rv1364c	Rv1364c	810	924	373	1402	654	847
CDS	Rv1365c	rsfA	166	237	237	239	90	176
CDS	Rv1366	Rv1366	114	162	114	129	51	99
CDS	Rv1366A	Rv1366A	176	179	137	248	88	124
CDS	Rv1367c	Rv1367c	469	422	218	636	263	512
CDS	Rv1368	lprF	489	479	868	748	323	557
CDS	Rv1369c	Rv1369c	36	120	36	55	23	50
CDS	Rv1370c	Rv1370c	26	61	15	40	20	44
CDS	Rv1371	Rv1371	11	44	6	13	5	5
CDS	Rv1372	Rv1372	39	105	59	118	25	79
CDS	Rv1373	Rv1373	83	181	118	169	58	128
CDS	Rv1374c	Rv1374c	13	30	12	31	9	14
CDS	Rv1375	Rv1375	581	1238	1281	1541	565	1006
CDS	Rv1376	Rv1376	159	441	228	295	69	200
CDS	Rv1377c	Rv1377c	493	640	270	566	240	466
CDS	Rv1378c	Rv1378c	252	419	269	488	260	490
CDS	Rv1379	pyrR	296	497	377	642	129	502
CDS	Rv1380	pyrB	137	263	183	170	59	231
CDS	Rv1381	pyrC	309	413	390	451	127	453
CDS	Rv1382	Rv1382	145	170	158	211	67	185
CDS	Rv1383	carA	300	307	279	404	108	348
CDS	Rv1384	carB	611	847	666	782	360	936
CDS	Rv1385	pyrF	92	165	117	196	76	194
CDS	Rv1386	PE15	55	111	108	90	36	72
CDS	Rv1387	PPE20	275	502	643	547	221	443
CDS	Rv1388	mihF	2745	2558	2760	4605	910	2317
CDS	Rv1389	gmk	2060	2031	2901	3862	715	2032
CDS	Rv1390	rpoZ	705	939	519	996	323	633
CDS	Rv1391	dfp	1484	1951	1077	2789	790	1823
CDS	Rv1392	metK	3387	3530	5152	4615	935	2832
CDS	Rv1393c	Rv1393c	301	347	229	358	403	411
CDS	Rv1394c	cyp132	276	456	290	443	302	477
CDS	Rv1395	Rv1395	159	452	90	235	97	250
CDS	Rv1396c	PE_PGRS25	247	500	205	387	213	415
CDS	Rv1397c	vapC10	489	776	1037	579	482	618
CDS	Rv1398c	vapB10	880	1026	1736	1209	624	1096
CDS	Rv1399c	nlhH	114	183	115	113	101	160
CDS	Rv1400c	lipI	135	200	158	169	79	208
CDS	Rv1401	Rv1401	350	263	259	327	128	239
CDS	Rv1402	priA	188	302	152	348	105	234
CDS	Rv1403c	Rv1403c	21	73	35	37	44	79
CDS	Rv1404	Rv1404	419	565	318	695	181	333
CDS	Rv1405c	Rv1405c	221	285	477	334	289	460
CDS	Rv1406	fmt	280	507	185	494	316	600
CDS	Rv1407	fmu	395	861	258	929	242	744
CDS	Rv1408	rpe	390	806	396	729	378	717
CDS	Rv1409	ribG	427	927	600	867	333	857
CDS	Rv1410c	Rv1410c	2668	3576	2108	5331	3352	4902
CDS	Rv1411c	lprG	1356	1925	743	2297	2205	2693
CDS	Rv1412	ribC	539	734	257	743	256	602
CDS	Rv1413	Rv1413	359	523	238	489	172	452
CDS	Rv1414	Rv1414	105	167	65	99	27	93
CDS	Rv1415	ribA2	1108	1504	733	2140	1092	1358
CDS	Rv1416	ribH	456	575	317	886	406	557
CDS	Rv1417	Rv1417	214	442	151	420	135	271
CDS	Rv1418	lprH	375	758	284	727	251	582
CDS	Rv1419	Rv1419	2634	3506	1253	3694	1774	3408
CDS	Rv1420	uvrC	1268	3435	789	2046	842	2468
CDS	Rv1421	Rv1421	404	848	318	708	285	700
CDS	Rv1422	Rv1422	472	801	516	746	353	754
CDS	Rv1423	whiA	378	649	523	700	286	609
CDS	Rv1424c	Rv1424c	45	90	56	60	68	81
CDS	Rv1425	Rv1425	487	566	630	420	404	453
CDS	Rv1426c	lipO	46	225	58	141	96	132
CDS	Rv1427c	fadD12	110	341	101	248	166	228
CDS	Rv1428c	Rv1428c	80	227	114	303	74	182
CDS	Rv1429	Rv1429	148	377	97	293	63	177
CDS	Rv1430	PE16	108	170	141	158	59	105
CDS	Rv1431	Rv1431	228	173	200	178	116	179
CDS	Rv1432	Rv1432	52	89	68	48	37	72
CDS	Rv1433	Rv1433	103	143	451	71	44	71
CDS	Rv1434	Rv1434	25	60	66	42	22	46
CDS	Rv1435c	Rv1435c	175	236	666	252	82	170
CDS	Rv1436	gap	442	676	1019	815	367	836
CDS	Rv1437	pgk	267	609	871	479	211	503
CDS	Rv1438	tpi	131	340	419	281	148	301
CDS	Rv1439c	Rv1439c	77	220	86	160	34	84
CDS	Rv1440	secG	267	300	253	528	106	294
CDS	Rv1441c	PE_PGRS26	350	407	338	736	196	327
CDS	Rv1442	bisC	1168	1626	641	2534	964	1928
CDS	Rv1443c	Rv1443c	223	412	176	367	189	284
CDS	Rv1444c	Rv1444c	372	315	274	448	180	286
CDS	Rv1445c	devB	314	528	431	603	159	358
CDS	Rv1446c	opcA	439	618	615	772	284	546
CDS	Rv1447c	zwf2	657	932	1085	1059	426	866
CDS	Rv1448c	tal	1230	1297	1307	1237	463	921
CDS	Rv1449c	tkt	1704	2660	1961	3164	1078	2572
CDS	Rv1450c	PE_PGRS27	136	209	68	194	63	154
CDS	Rv1451	ctaB	889	1269	506	1851	697	1839
CDS	Rv1452c	PE_PGRS28	95	219	35	133	39	93
CDS	Rv1453	Rv1453	59	119	38	93	15	60
CDS	Rv1454c	qor	240	341	204	557	143	350
CDS	Rv1455	Rv1455	120	503	109	236	60	167
CDS	Rv1456c	Rv1456c	69	276	67	99	36	191
CDS	Rv1457c	Rv1457c	137	262	100	176	46	154
CDS	Rv1458c	Rv1458c	335	894	322	504	206	486
CDS	Rv1459c	Rv1459c	402	748	261	598	196	568
CDS	Rv1460	Rv1460	753	2219	256	1698	285	996
CDS	Rv1461	Rv1461	4382	7549	2114	5701	1212	3893
CDS	Rv1462	Rv1462	1181	2602	785	1963	527	1665
CDS	Rv1463	Rv1463	673	1186	348	819	245	640
CDS	Rv1464	csd	810	1634	507	1677	474	1285
CDS	Rv1465	Rv1465	409	933	318	918	168	564
CDS	Rv1466	Rv1466	532	983	350	945	313	585
CDS	Rv1467c	fadE15	2038	1370	892	2517	1133	1745
CDS	Rv1468c	PE_PGRS29	2357	1893	933	2822	1180	1965
CDS	Rv1469	ctpD	836	1176	568	550	130	405
CDS	Rv1470	trxA	290	404	144	340	89	205
CDS	Rv1471	trxB1	1520	2066	232	1814	490	1501
CDS	Rv1472	echA12	2224	3583	1045	3050	1059	2274
CDS	Rv1473	Rv1473	1909	3506	1249	2608	769	2162
CDS	Rv1473A	Rv1473A	175	296	123	187	39	131
CDS	Rv1474c	Rv1474c	78	102	116	104	56	107
CDS	Rv1475c	acn	604	678	692	568	315	693
CDS	Rv1476	Rv1476	186	205	314	246	99	131
CDS	Rv1477	ripA	173	265	711	216	66	127
CDS	Rv1478	Rv1478	95	136	286	106	26	82
CDS	Rv1479	moxR1	2305	2697	1254	4348	1238	3032
CDS	Rv1480	Rv1480	844	1295	545	2625	618	1837
CDS	Rv1481	Rv1481	530	1009	344	1647	339	890
CDS	Rv1482c	Rv1482c	8	36	14	3	2	13
CDS	Rv1483	fabG1	485	772	478	616	417	877
CDS	Rv1484	inhA	717	951	754	731	354	1179
CDS	Rv1485	hemZ	240	391	308	239	78	364
CDS	Rv1486c	Rv1486c	1127	1249	910	1074	1441	2206
CDS	Rv1487	Rv1487	597	453	463	591	448	647
CDS	Rv1488	Rv1488	3454	2078	2928	2357	3106	3606
CDS	Rv1489	Rv1489	1056	650	855	958	642	965
CDS	Rv1489A	Rv1489A	633	453	567	579	338	547
CDS	Rv1490	Rv1490	166	346	110	256	54	152
CDS	Rv1491c	Rv1491c	492	528	139	671	579	837
CDS	Rv1492	mutA	68	209	103	170	75	168
CDS	Rv1493	mutB	164	455	248	418	148	365
CDS	Rv1494	mazE4	159	257	128	325	91	230
CDS	Rv1495	mazF4	136	220	125	272	64	186
CDS	Rv1496	Rv1496	170	436	221	450	154	347
CDS	Rv1497	lipL	81	308	232	289	88	141
CDS	Rv1498A	Rv1498A	181	148	201	238	128	187
CDS	Rv1498c	Rv1498c	254	196	449	321	103	184
CDS	Rv1499	Rv1499	2	15	7	6	3	2
CDS	Rv1500	Rv1500	268	226	372	175	223	220
CDS	Rv1501	Rv1501	107	87	186	92	78	110
CDS	Rv1502	Rv1502	178	197	408	127	208	202
CDS	Rv1503c	Rv1503c	21	24	21	18	10	17
CDS	Rv1504c	Rv1504c	47	55	30	24	12	33
CDS	Rv1505c	Rv1505c	49	53	26	22	10	36
CDS	Rv1506c	Rv1506c	55	82	79	50	25	51
CDS	Rv1507A	Rv1507A	9	14	7	16	2	9
CDS	Rv1507c	Rv1507c	207	267	300	166	89	147
CDS	Rv1508A	Rv1508A	58	101	62	81	23	58
CDS	Rv1508c	Rv1508c	179	225	476	249	147	283
CDS	Rv1509	Rv1509	55	116	68	99	32	51
CDS	Rv1510	Rv1510	86	136	113	129	72	139
CDS	Rv1511	gmdA	610	664	513	962	523	900
CDS	Rv1512	epiA	538	501	543	865	472	780
CDS	Rv1513	Rv1513	313	228	287	381	204	408
CDS	Rv1514c	Rv1514c	35	40	73	55	13	27
CDS	Rv1515c	Rv1515c	94	72	146	100	54	69
CDS	Rv1516c	Rv1516c	92	105	132	172	39	121
CDS	Rv1517	Rv1517	118	93	100	96	54	86
CDS	Rv1518	Rv1518	30	62	20	46	20	27
CDS	Rv1519	Rv1519	7	13	24	16	2	2
CDS	Rv1520	Rv1520	99	222	203	208	69	144
CDS	Rv1521	fadD25	396	461	853	392	368	472
CDS	Rv1522c	mmpL12	322	458	531	654	304	453
CDS	Rv1523	Rv1523	104	116	151	141	66	125
CDS	Rv1524	Rv1524	51	83	108	101	33	74
CDS	Rv1525	wbbL2	47	109	81	90	54	82
CDS	Rv1526c	Rv1526c	31	56	46	70	25	52
CDS	Rv1527c	pks5	296	468	455	762	249	400
CDS	Rv1528c	papA4	56	33	21	51	56	44
CDS	Rv1529	fadD24	241	343	259	327	246	429
CDS	Rv1530	adh	64	138	134	72	62	119
CDS	Rv1531	Rv1531	144	156	163	151	111	170
CDS	Rv1532c	Rv1532c	13	9	11	18	9	24
CDS	Rv1533	Rv1533	197	217	352	287	116	296
CDS	Rv1534	Rv1534	129	120	209	117	66	114
CDS	Rv1535	Rv1535	1053	1924	1660	2953	1336	4238
CDS	Rv1536	ileS	759	1481	1009	1630	791	2308
CDS	Rv1537	dinX	35	116	46	130	69	107
CDS	Rv1538c	ansA	92	199	116	196	63	154
CDS	Rv1539	lspA	656	1171	399	1325	633	1072
CDS	Rv1540	Rv1540	522	1051	336	1256	664	1109
CDS	Rv1541c	lprI	379	188	96	454	135	405
CDS	Rv1542c	glbN	841	397	84	1130	314	919
CDS	Rv1543	Rv1543	285	305	298	255	302	421
CDS	Rv1544	Rv1544	276	205	296	311	205	270
CDS	Rv1545	Rv1545	97	126	97	119	60	126
CDS	Rv1546	Rv1546	165	177	133	191	89	182
CDS	Rv1547	dnaE1	1504	1066	2455	1804	1195	1898
CDS	Rv1548c	PPE21	96	127	144	236	72	110
CDS	Rv1549	fadD11.1	17	15	100	23	9	12
CDS	Rv1550	fadD11	29	41	192	51	13	17
CDS	Rv1551	plsB1	20	52	65	35	15	35
CDS	Rv1552	frdA	16	61	42	26	13	24
CDS	Rv1553	frdB	10	23	13	14	3	10
CDS	Rv1554	frdC	6	19	12	22	3	15
CDS	Rv1555	frdD	12	41	11	34	6	19
CDS	Rv1556	Rv1556	207	270	118	330	96	272
CDS	Rv1557	mmpL6	109	316	196	247	54	194
CDS	Rv1558	Rv1558	361	436	278	695	317	543
CDS	Rv1559	ilvA	877	1344	1010	1705	594	1705
CDS	Rv1560	vapB11	105	172	117	167	30	111
CDS	Rv1561	vapC11	125	259	67	190	55	133
CDS	Rv1562c	treZ	148	192	94	211	142	228
CDS	Rv1563c	treY	216	330	153	357	179	363
CDS	Rv1564c	treX	438	537	331	540	350	479
CDS	Rv1565c	Rv1565c	485	1010	570	1018	496	748
CDS	Rv1566c	Rv1566c	221	399	557	260	89	166
CDS	Rv1567c	Rv1567c	238	200	158	267	85	150
CDS	Rv1568	bioA	312	999	267	773	206	659
CDS	Rv1569	bioF1	253	590	215	466	244	637
CDS	Rv1570	bioD	84	299	134	180	81	266
CDS	Rv1571	Rv1571	25	118	29	82	19	80
CDS	Rv1572c	Rv1572c	2	5	3	5	2	4
CDS	Rv1573	Rv1573	9	40	8	23	16	19
CDS	Rv1574	Rv1574	23	63	6	38	14	32
CDS	Rv1575	Rv1575	15	29	4	17	4	14
CDS	Rv1576c	Rv1576c	93	148	187	108	70	117
CDS	Rv1577c	Rv1577c	34	86	80	71	28	57
CDS	Rv1578c	Rv1578c	18	14	14	23	8	21
CDS	Rv1579c	Rv1579c	11	9	7	12	8	13
CDS	Rv1580c	Rv1580c	4	9	2	9	2	5
CDS	Rv1581c	Rv1581c	4	3	3	4	0	4
CDS	Rv1582c	Rv1582c	17	32	12	28	9	33
CDS	Rv1583c	Rv1583c	8	30	7	25	9	26
CDS	Rv1584c	Rv1584c	16	30	19	35	15	28
CDS	Rv1585c	Rv1585c	42	62	40	113	48	53
CDS	Rv1586c	Rv1586c	97	142	65	194	78	104
CDS	Rv1587c	Rv1587c	29	41	25	59	19	28
CDS	Rv1588c	Rv1588c	96	145	61	127	57	123
CDS	Rv1589	bioB	575	1163	925	1021	296	865
CDS	Rv1590	Rv1590	182	333	293	417	73	334
CDS	Rv1591	Rv1591	92	303	227	356	59	238
CDS	Rv1592c	Rv1592c	1422	2390	1053	1855	256	1035
CDS	Rv1593c	Rv1593c	366	600	89	481	171	447
CDS	Rv1594	nadA	6715	7573	2731	11835	4388	7839
CDS	Rv1595	nadB	6567	10175	3508	12597	5909	12789
CDS	Rv1596	nadC	3351	4483	2277	5999	2518	5065
CDS	Rv1597	Rv1597	752	1399	672	1455	370	969
CDS	Rv1598c	Rv1598c	419	504	166	882	374	554
CDS	Rv1599	hisD	790	1402	446	1481	1059	1593
CDS	Rv1600	hisC1	398	778	256	680	585	830
CDS	Rv1601	hisB	157	224	112	203	158	242
CDS	Rv1602	hisH	190	383	156	438	239	418
CDS	Rv1603	hisA	312	541	190	696	307	616
CDS	Rv1604	impA	180	398	128	386	209	515
CDS	Rv1605	hisF	161	361	93	388	187	388
CDS	Rv1606	hisI	67	162	62	200	103	182
CDS	Rv1607	chaA	73	277	92	209	61	249
CDS	Rv1608c	bcpB	588	668	239	856	606	863
CDS	Rv1609	trpE	976	1208	566	1610	639	1460
CDS	Rv1610	Rv1610	228	327	236	478	155	457
CDS	Rv1611	trpC	495	1219	1478	1454	408	1390
CDS	Rv1612	trpB	190	599	835	603	111	440
CDS	Rv1613	trpA	110	358	418	239	60	237
CDS	Rv1614	lgt	351	1032	743	931	259	775
CDS	Rv1615	Rv1615	207	238	180	592	179	313
CDS	Rv1616	Rv1616	154	200	172	376	103	243
CDS	Rv1617	pykA	1285	1618	1499	2681	881	2377
CDS	Rv1618	tesB1	557	760	695	1180	387	867
CDS	Rv1619	Rv1619	315	427	238	640	216	475
CDS	Rv1620c	cydC	220	130	91	302	1056	1343
CDS	Rv1621c	cydD	294	257	193	498	1261	1816
CDS	Rv1622c	cydB	495	160	171	402	1707	1838
CDS	Rv1623c	cydA	413	232	186	400	3228	3698
CDS	Rv1624c	Rv1624c	133	174	106	227	125	239
CDS	Rv1625c	cya	721	887	865	1266	1124	1263
CDS	Rv1626	Rv1626	972	1060	1511	1865	716	1331
CDS	Rv1627c	Rv1627c	396	640	623	860	349	809
CDS	Rv1628c	Rv1628c	146	253	146	237	118	296
CDS	Rv1629	polA	269	414	454	414	285	488
CDS	Rv1630	rpsA	2104	2779	3123	3142	1576	2681
CDS	Rv1631	coaE	300	800	631	540	252	713
CDS	Rv1632c	Rv1632c	43	71	80	67	11	40
CDS	Rv1633	uvrB	957	1256	932	1483	964	1438
CDS	Rv1634	Rv1634	332	885	426	906	324	690
CDS	Rv1635c	Rv1635c	390	628	142	1246	437	689
CDS	Rv1636	TB15.3	1036	1765	644	2830	517	963
CDS	Rv1637c	Rv1637c	432	438	296	841	225	486
CDS	Rv1638	uvrA	2064	3015	1648	4655	1388	3505
CDS	Rv1638A	Rv1638A	515	293	671	597	345	374
CDS	Rv1639c	Rv1639c	2041	2011	3523	3742	2165	2892
CDS	Rv1640c	lysX	987	975	845	2075	533	1265
CDS	Rv1641	infC	2230	3437	2775	3985	922	2548
CDS	Rv1642	rpmI	481	807	579	889	207	528
CDS	Rv1643	rplT	812	1288	897	1303	377	882
CDS	Rv1644	tsnR	444	808	477	899	168	706
CDS	Rv1645c	Rv1645c	313	582	134	527	112	341
CDS	Rv1646	PE17	1203	2214	1053	3043	238	1450
CDS	Rv1647	Rv1647	1033	1915	488	1883	511	1680
CDS	Rv1648	Rv1648	505	820	301	722	272	551
CDS	Rv1649	pheS	285	612	331	596	94	378
CDS	Rv1650	pheT	590	1006	655	1313	308	908
CDS	Rv1651c	PE_PGRS30	362	604	294	769	151	415
CDS	Rv1652	argC	238	715	177	535	168	411
CDS	Rv1653	argJ	238	417	341	350	167	318
CDS	Rv1654	argB	161	294	209	265	140	253
CDS	Rv1655	argD	176	274	200	226	132	211
CDS	Rv1656	argF	90	135	96	110	82	125
CDS	Rv1657	argR	50	79	79	84	23	88
CDS	Rv1658	argG	266	434	323	522	193	420
CDS	Rv1659	argH	96	143	129	155	72	155
CDS	Rv1660	pks10	462	486	367	1141	277	468
CDS	Rv1661	pks7	391	571	685	768	242	370
CDS	Rv1662	pks8	295	425	473	343	161	221
CDS	Rv1663	pks17	95	209	126	137	47	85
CDS	Rv1664	pks9	152	295	137	185	90	135
CDS	Rv1665	pks11	237	529	409	1102	204	478
CDS	Rv1666c	cyp139	84	151	102	137	74	144
CDS	Rv1667c	Rv1667c	71	127	106	150	58	140
CDS	Rv1668c	Rv1668c	102	169	113	160	158	241
CDS	Rv1669	Rv1669	15	65	7	23	10	13
CDS	Rv1670	Rv1670	398	253	149	276	227	273
CDS	Rv1671	Rv1671	323	164	132	210	168	174
CDS	Rv1672c	Rv1672c	36	53	164	18	25	55
CDS	Rv1673c	Rv1673c	41	59	33	22	3	40
CDS	Rv1674c	Rv1674c	14	36	13	20	4	22
CDS	Rv1675c	cmr	32	19	39	28	14	29
CDS	Rv1676	Rv1676	299	406	312	406	346	464
CDS	Rv1677	dsbF	370	346	298	337	267	388
CDS	Rv1678	Rv1678	200	238	341	196	158	241
CDS	Rv1679	fadE16	139	255	251	204	211	268
CDS	Rv1680	Rv1680	125	150	222	142	157	155
CDS	Rv1681	moeX	95	131	213	95	118	104
CDS	Rv1682	Rv1682	262	218	675	273	86	283
CDS	Rv1683	Rv1683	1066	986	1352	1156	736	1180
CDS	Rv1684	Rv1684	66	78	150	86	47	76
CDS	Rv1685c	Rv1685c	37	37	71	37	24	48
CDS	Rv1686c	Rv1686c	46	33	77	47	15	51
CDS	Rv1687c	Rv1687c	38	41	36	36	23	37
CDS	Rv1688	mpg	170	165	115	293	85	191
CDS	Rv1689	tyrS	535	633	600	812	366	767
CDS	Rv1690	lprJ	162	192	216	134	22	76
CDS	Rv1691	Rv1691	184	327	276	226	56	177
CDS	Rv1692	Rv1692	192	236	247	282	109	241
CDS	Rv1693	Rv1693	147	245	220	230	133	201
CDS	Rv1694	tlyA	238	410	464	400	208	359
CDS	Rv1695	ppnK	234	331	360	402	201	320
CDS	Rv1696	recN	150	325	272	321	134	324
CDS	Rv1697	Rv1697	121	102	935	86	99	65
CDS	Rv1698	mctB	54	53	379	50	36	42
CDS	Rv1699	pyrG	785	714	1424	786	430	915
CDS	Rv1700	Rv1700	158	173	431	156	68	179
CDS	Rv1701	Rv1701	131	177	358	132	75	172
CDS	Rv1702c	Rv1702c	11	23	5	15	7	11
CDS	Rv1703c	Rv1703c	650	891	647	1460	634	1256
CDS	Rv1704c	cycA	277	382	346	639	211	539
CDS	Rv1705c	PPE22	266	471	150	640	209	763
CDS	Rv1706A	Rv1706A	2	22	1	7	2	4
CDS	Rv1706c	PPE23	313	471	227	998	200	879
CDS	Rv1707	Rv1707	710	1095	692	1816	530	966
CDS	Rv1708	Rv1708	150	618	146	486	87	291
CDS	Rv1709	scpA	72	318	102	227	48	143
CDS	Rv1710	scpB	279	531	263	576	98	348
CDS	Rv1711	Rv1711	145	250	171	268	79	191
CDS	Rv1712	cmk	173	360	145	300	120	226
CDS	Rv1713	engA	241	601	242	531	130	356
CDS	Rv1714	Rv1714	31	116	21	96	16	50
CDS	Rv1715	fadB3	30	78	13	48	11	45
CDS	Rv1716	Rv1716	48	62	24	51	17	31
CDS	Rv1717	Rv1717	19	47	14	28	7	16
CDS	Rv1718	Rv1718	62	122	70	141	45	111
CDS	Rv1719	Rv1719	48	58	85	87	21	44
CDS	Rv1720c	vapC12	47	135	38	69	16	48
CDS	Rv1721c	vapB12	61	154	46	101	35	73
CDS	Rv1722	Rv1722	740	680	673	1081	574	897
CDS	Rv1723	Rv1723	144	248	215	325	151	257
CDS	Rv1724c	Rv1724c	144	170	49	170	135	150
CDS	Rv1725c	Rv1725c	144	195	59	306	118	268
CDS	Rv1726	Rv1726	24	75	19	50	14	43
CDS	Rv1727	Rv1727	24	43	19	42	17	35
CDS	Rv1728c	Rv1728c	40	75	47	90	46	69
CDS	Rv1729c	Rv1729c	45	56	60	60	19	56
CDS	Rv1730c	Rv1730c	26	81	62	54	77	58
CDS	Rv1731	gabD2	409	379	491	411	134	335
CDS	Rv1732c	Rv1732c	192	143	135	165	572	233
CDS	Rv1733c	Rv1733c	14	10	6	33	3622	7
CDS	Rv1734c	Rv1734c	2	3	3	6	8	3
CDS	Rv1735c	Rv1735c	2	8	0	5	13	2
CDS	Rv1736c	narX	49	75	54	341	12959	82
CDS	Rv1737c	narK2	33	50	17	178	8012	44
CDS	Rv1738	Rv1738	122	55	14	280	14241	31
CDS	Rv1739c	Rv1739c	82	89	94	181	77	81
CDS	Rv1740	vapB34	93	178	120	303	114	163
CDS	Rv1741	vapC34	172	335	160	372	216	251
CDS	Rv1742	Rv1742	110	254	106	219	101	144
CDS	Rv1743	pknE	513	622	609	1099	333	540
CDS	Rv1744c	Rv1744c	21	46	19	52	8	30
CDS	Rv1745c	idi	24	85	19	46	8	24
CDS	Rv1746	pknF	247	428	278	433	177	368
CDS	Rv1747	Rv1747	688	1479	883	1571	525	1447
CDS	Rv1748	Rv1748	561	712	163	762	553	752
CDS	Rv1749c	Rv1749c	291	240	260	348	122	311
CDS	Rv1750c	fadD1	511	363	257	341	162	399
CDS	Rv1751	Rv1751	378	949	503	595	397	966
CDS	Rv1752	Rv1752	54	148	85	89	40	116
CDS	Rv1753c	PPE24	23	66	70	57	20	42
CDS	Rv1754c	Rv1754c	10	21	120	22	9	8
CDS	Rv1755c	plcD	5	28	5	10	7	11
CDS	Rv1756c	Rv1756c	36	119	26	43	24	46
CDS	Rv1757c	Rv1757c	24	81	18	32	18	36
CDS	Rv1758	cut1	11	21	6	13	5	8
CDS	Rv1759c	wag22	102	310	64	196	39	135
CDS	Rv1760	Rv1760	1492	1897	693	2990	739	1666
CDS	Rv1761c	Rv1761c	48	55	50	63	21	41
CDS	Rv1762c	Rv1762c	137	154	142	224	81	112
CDS	Rv1763	Rv1763	16	63	14	36	13	24
CDS	Rv1764	Rv1764	27	94	27	42	23	40
CDS	Rv1765A	Rv1765A	13	33	11	25	4	12
CDS	Rv1765c	Rv1765c	138	245	148	289	119	209
CDS	Rv1766	Rv1766	49	164	45	100	31	58
CDS	Rv1767	Rv1767	39	96	45	65	21	49
CDS	Rv1768	PE_PGRS31	117	176	232	140	75	106
CDS	Rv1769	Rv1769	329	707	531	637	182	380
CDS	Rv1770	Rv1770	445	724	831	705	272	542
CDS	Rv1771	Rv1771	370	526	566	455	166	373
CDS	Rv1772	Rv1772	604	811	587	306	101	202
CDS	Rv1773c	Rv1773c	17	40	17	29	10	20
CDS	Rv1774	Rv1774	171	397	163	269	51	138
CDS	Rv1775	Rv1775	198	388	213	231	78	193
CDS	Rv1776c	Rv1776c	14	72	17	28	13	27
CDS	Rv1777	cyp144	67	189	38	123	31	71
CDS	Rv1778c	Rv1778c	706	662	396	1026	327	569
CDS	Rv1779c	Rv1779c	3450	3256	1193	5377	2522	4345
CDS	Rv1780	Rv1780	177	226	168	324	188	254
CDS	Rv1781c	malQ	545	494	309	832	342	562
CDS	Rv1782	eccB5	8288	6778	5795	12076	4525	6954
CDS	Rv1783	eccC5	18461	11213	12574	24414	10208	14217
CDS	Rv1785c	cyp143	221	390	102	407	156	265
CDS	Rv1786	Rv1786	212	230	140	340	120	166
CDS	Rv1787	PPE25	963	1285	174	1127	1033	968
CDS	Rv1788	PE18	507	558	77	445	296	339
CDS	Rv1789	PPE26	3288	3010	1642	4404	1807	3206
CDS	Rv1790	PPE27	378	524	106	626	203	419
CDS	Rv1791	PE19	2972	1693	950	3818	1410	2015
CDS	Rv1792	esxM	6968	3494	2174	5794	2830	2992
CDS	Rv1793	esxN	6236	3861	2719	5780	3033	3364
CDS	Rv1794	Rv1794	5432	4092	2386	6803	2501	3699
CDS	Rv1795	eccD5	4088	3304	1445	8343	1789	3920
CDS	Rv1796	mycP5	3434	4924	1928	10258	2888	5717
CDS	Rv1797	eccE5	2693	4014	1578	7020	2004	3867
CDS	Rv1798	eccA5	2263	4911	990	5106	2084	3635
CDS	Rv1799	lppT	428	660	172	939	159	448
CDS	Rv1800	PPE28	620	1288	404	1401	228	860
CDS	Rv1801	PPE29	145	634	48	295	53	177
CDS	Rv1802	PPE30	122	495	55	366	40	150
CDS	Rv1803c	PE_PGRS32	278	396	205	503	75	259
CDS	Rv1804c	Rv1804c	75	87	22	145	32	84
CDS	Rv1805c	Rv1805c	7	24	8	12	1	12
CDS	Rv1806	PE20	55	336	29	194	29	117
CDS	Rv1807	PPE31	119	583	57	266	86	244
CDS	Rv1808	PPE32	654	922	325	928	437	643
CDS	Rv1809	PPE33	1388	1508	691	1738	945	1321
CDS	Rv1810	Rv1810	1436	1573	467	2286	658	1363
CDS	Rv1811	mgtC	701	1109	223	1224	262	699
CDS	Rv1812c	Rv1812c	261	494	283	710	1109	341
CDS	Rv1813c	Rv1813c	33	85	10	283	8931	78
CDS	Rv1814	erg3	253	568	172	496	452	427
CDS	Rv1815	Rv1815	264	456	483	354	336	375
CDS	Rv1816	Rv1816	82	236	179	156	256	136
CDS	Rv1817	Rv1817	232	591	132	389	183	218
CDS	Rv1818c	PE_PGRS33	1131	1138	630	1989	727	1493
[truncated: 2,169 more rows]

## Sheet: CDS_DESeq2
		baseMean	log2FoldChange	lfcSE	stat	pvalue	padj
Rv0001	dnaA	1040.46	-0.217773	0.544036	-0.400291	0.688942	0.920629
Rv0002	dnaN	471.552	-0.361658	0.409756	-0.882617	0.377443	0.808668
Rv0003	recF	456.609	-0.231292	0.340734	-0.678807	0.49726	0.857276
Rv0004	Rv0004	254.082	-0.0823388	0.339888	-0.242253	0.808584	0.957434
Rv0005	gyrB	2668.06	-0.0952465	0.325363	-0.292739	0.769722	0.944367
Rv0006	gyrA	2806.58	-0.0543685	0.335146	-0.162223	0.87113	0.973142
Rv0007	Rv0007	1077.22	-0.460336	0.372931	-1.23437	0.217063	0.712036
Rv0008c	Rv0008c	106.66	-0.46615	0.400172	-1.16487	0.24407	0.728978
Rv0009	ppiA	530.647	-0.734604	0.43166	-1.70181	0.0887909	0.563092
Rv0010c	Rv0010c	132.478	-0.189798	0.405887	-0.467612	0.640062	0.904546
Rv0011c	Rv0011c	107.674	-0.177352	0.382304	-0.463904	0.642716	0.905801
Rv0012	Rv0012	624.916	0.288395	0.312102	0.924041	0.355465	0.798275
Rv0013	trpG	539.15	0.285593	0.328386	0.869686	0.384472	0.810715
Rv0014c	pknB	631.139	0.435881	0.337379	1.29196	0.19637	0.697335
Rv0015c	pknA	638.478	0.0324054	0.333735	0.0970991	0.922648	0.985521
Rv0016c	pbpA	585.85	-0.0479371	0.355191	-0.134962	0.892642	0.978081
Rv0017c	rodA	199.726	0.323618	0.342483	0.944917	0.344701	0.796407
Rv0018c	pstP	744.134	-0.2061	0.342671	-0.601452	0.547539	0.872672
Rv0019c	fhaB	457.008	-0.211495	0.319591	-0.661768	0.50812	0.858058
Rv0020c	fhaA	2382.88	0.145872	0.3192	0.456991	0.647677	0.907817
Rv0021c	Rv0021c	190.701	-0.369775	0.374496	-0.987392	0.32345	0.784394
Rv0022c	whiB5	23.6207	-0.497647	0.578379	-0.860417	0.389559	0.810829
Rv0023	Rv0023	146.599	-0.388829	0.457887	-0.84918	0.395781	0.814231
Rv0024	Rv0024	158.961	-0.223706	0.40648	-0.550349	0.58208	0.887138
Rv0025	Rv0025	145.674	0.0163014	0.368462	0.0442418	0.964712	0.993402
Rv0026	Rv0026	326.084	-0.361659	0.314073	-1.15151	0.249522	0.735422
Rv0027	Rv0027	211.227	-0.152129	0.425145	-0.357828	0.720472	0.926321
Rv0028	Rv0028	139.646	-0.301882	0.457178	-0.660316	0.509051	0.858423
Rv0029	Rv0029	1178.15	0.0727201	0.377326	0.192725	0.847174	0.964432
Rv0030	Rv0030	170.75	-0.156518	0.387677	-0.403732	0.68641	0.920214
Rv0031	Rv0031	40.6249	-0.860716	0.501103	-1.71764	0.0858616	0.553932
Rv0032	bioF2	334.788	0.247212	0.479421	0.515646	0.606102	0.893025
Rv0033	acpA	23.2248	-0.0745303	0.68557	-0.108713	0.91343	0.984006
Rv0034	Rv0034	30.5729	0.0515871	0.539937	0.0955428	0.923884	0.985589
Rv0035	fadD34	70.564	-0.36664	0.45296	-0.809431	0.418267	0.82483
Rv0036c	Rv0036c	520.532	0.0282662	0.3413	0.082819	0.933995	0.987073
Rv0037c	Rv0037c	341.949	0.185651	0.365407	0.508065	0.611408	0.895692
Rv0038	Rv0038	615.245	0.534233	0.373866	1.42895	0.15302	0.661092
Rv0039c	Rv0039c	420.643	-0.169129	0.385449	-0.438785	0.660818	0.909765
Rv0040c	mtc28	282.976	-1.46884	0.458812	-3.2014	0.0013676	0.145886
Rv0041	leuS	1385.11	0.290744	0.322362	0.901919	0.3671	0.805075
Rv0042c	Rv0042c	236.527	0.555153	0.378783	1.46562	0.142751	0.645061
Rv0043c	Rv0043c	188.577	0.0277625	0.392612	0.0707123	0.943627	0.988975
Rv0044c	Rv0044c	183.476	-0.105618	0.363944	-0.290203	0.771661	0.944367
Rv0045c	Rv0045c	696.653	-0.165497	0.424932	-0.389468	0.69693	0.922529
Rv0046c	ino1	2211.37	-0.0452305	0.409634	-0.110417	0.912079	0.984006
Rv0047c	Rv0047c	1525.32	0.359604	0.412944	0.87083	0.383847	0.810715
Rv0048c	Rv0048c	229.835	0.826928	0.337942	2.44695	0.0144069	0.370583
Rv0049	Rv0049	1773.09	0.801011	0.344573	2.32465	0.0200908	0.406966
Rv0050	ponA1	2195.42	0.509444	0.3072	1.65835	0.0972474	0.576567
Rv0051	Rv0051	530.24	0.1309	0.339787	0.385242	0.700058	0.923968
Rv0052	Rv0052	172.488	0.167209	0.349586	0.478306	0.632432	0.902371
Rv0053	rpsF	838	-0.313077	0.343099	-0.912498	0.361507	0.802968
Rv0054	ssb	1055.42	-0.237278	0.323883	-0.732606	0.463799	0.842499
Rv0055	rpsR1	745.675	-0.189175	0.371588	-0.509098	0.610684	0.895631
Rv0056	rplI	1374	-0.173217	0.350085	-0.494786	0.620751	0.898017
Rv0057	Rv0057	265.545	-0.585183	0.350196	-1.67102	0.0947183	0.576567
Rv0058	dnaB	1133.56	-1.1702	0.546136	-2.14269	0.0321376	0.460814
Rv0059	Rv0059	87.7088	-1.16455	0.587701	-1.98154	0.0475308	0.482455
Rv0060	Rv0060	466.13	0.365832	0.35609	1.02736	0.304252	0.77449
Rv0061c	Rv0061c	158.318	-0.788185	0.436308	-1.80649	0.070842	0.524893
Rv0062	celA1	158.939	-0.139274	0.334293	-0.416622	0.676955	0.914612
Rv0063	Rv0063	194.257	-0.287315	0.370147	-0.776218	0.43762	0.832042
Rv0064	Rv0064	2995.7	0.866506	0.451912	1.91742	0.0551842	0.491231
Rv0064A	vapB1	142.364	0.706272	0.406264	1.73845	0.0821307	0.545758
Rv0065	vapC1	109.235	0.153441	0.426762	0.359546	0.719187	0.926321
Rv0066c	icd2	704.162	0.387485	0.360004	1.07633	0.281778	0.763664
Rv0067c	Rv0067c	50.3231	-0.353204	0.432283	-0.817068	0.41389	0.824338
Rv0068	Rv0068	40.9342	-1.52529	0.500371	-3.04832	0.00230124	0.187246
Rv0069c	sdaA	113.907	-0.691402	0.495507	-1.39534	0.162912	0.668508
Rv0070c	glyA2	91.7962	-0.988186	0.56907	-1.73649	0.0824767	0.547146
Rv0071	Rv0071	34.2054	-0.48759	0.578816	-0.842392	0.399568	0.816964
Rv0072	Rv0072	882.956	0.204414	0.33996	0.601288	0.547648	0.872672
Rv0073	Rv0073	1061.81	0.0934332	0.34787	0.268586	0.788248	0.950331
Rv0074	Rv0074	616.324	-0.00503575	0.3212	-0.0156779	0.987491	0.998807
Rv0075	Rv0075	438.915	0.196839	0.333675	0.589911	0.55525	0.875258
Rv0076c	Rv0076c	60.4865	0.0750821	0.457397	0.164151	0.869613	0.973142
Rv0077c	Rv0077c	36.4579	0.35558	0.465327	0.764151	0.444777	0.834917
Rv0078	Rv0078	52.3439	-0.489221	0.487	-1.00456	0.315108	0.782277
Rv0078A	Rv0078A	1003.35	0.698017	0.388001	1.79901	0.0720172	0.524893
Rv0078B	Rv0078B	400.299	0.928906	0.404995	2.29362	0.0218123	0.424223
Rv0079	Rv0079	5865.62	3.03101	0.646891	4.6855	2.79279e-06	0.0012372
Rv0080	Rv0080	2298.57	3.32039	0.663848	5.00172	5.68203e-07	0.000453085
Rv0081	Rv0081	270.824	2.30355	0.5192	4.43674	9.13322e-06	0.00260101
Rv0082	Rv0082	611.975	2.61141	0.538978	4.84512	1.26533e-06	0.000630608
Rv0083	Rv0083	881.451	2.49881	0.480252	5.20312	1.95971e-07	0.000195334
Rv0084	hycD	709.517	1.98566	0.407523	4.8725	1.10193e-06	0.00062763
Rv0085	hycP	277.902	2.63969	0.451203	5.85033	4.90602e-09	1.95603e-05
Rv0086	hycQ	606.76	2.36677	0.443098	5.34143	9.22179e-08	0.000122558
Rv0087	hycE	355.68	2.06294	0.568507	3.6287	0.00028485	0.056741
Rv0088	Rv0088	1071.12	0.51787	0.423119	1.22394	0.220977	0.712036
Rv0089	Rv0089	337.673	0.243657	0.367473	0.663062	0.507291	0.858058
Rv0090	Rv0090	142.338	0.0505844	0.392432	0.1289	0.897437	0.98191
Rv0091	mtn	304.416	0.403168	0.437025	0.922529	0.356253	0.798275
Rv0092	ctpA	1081.2	0.435034	0.376448	1.15563	0.247832	0.731932
Rv0093c	Rv0093c	439.174	0.990808	0.381612	2.59638	0.00942128	0.329824
Rv0094c	Rv0094c	13.6316	-0.522439	0.606659	-0.861173	0.389143	0.810829
Rv0095c	Rv0095c	45.5826	0.556493	0.434979	1.27935	0.200772	0.697828
Rv0096	PPE1	70.1061	-0.443656	0.714526	-0.620909	0.53466	0.869012
Rv0097	Rv0097	112.392	-0.306751	0.541627	-0.566351	0.571155	0.882908
Rv0098	fcoT	82.0024	-0.621132	0.568655	-1.09228	0.274709	0.759787
Rv0099	fadD10	459.137	-0.197088	0.445931	-0.441969	0.658511	0.909489
Rv0100	Rv0100	86.5079	-0.182133	0.499885	-0.364351	0.715596	0.925424
Rv0101	nrp	967.799	0.136598	0.346803	0.393878	0.693671	0.922312
Rv0102	Rv0102	791.696	0.616146	0.352686	1.74701	0.0806357	0.542149
Rv0103c	ctpB	924.343	0.139142	0.385222	0.361199	0.717951	0.925516
Rv0104	Rv0104	51.9174	-0.704472	0.446834	-1.57659	0.114891	0.603518
Rv0105c	rpmB1	29.5731	-1.45489	0.742038	-1.96067	0.0499178	0.485586
Rv0106	Rv0106	1509.09	-0.259052	0.607006	-0.42677	0.669547	0.912227
Rv0107c	ctpI	1887.45	-0.0957104	0.329562	-0.290417	0.771497	0.944367
Rv0108c	Rv0108c	1092.37	-0.295333	0.389874	-0.757509	0.448745	0.837539
Rv0109	PE_PGRS1	235.607	-0.187351	0.33048	-0.566905	0.570779	0.882908
Rv0110	Rv0110	280.607	-0.0335116	0.329731	-0.101633	0.919048	0.985521
Rv0111	Rv0111	220.496	-0.370446	0.363115	-1.02019	0.307639	0.777285
Rv0112	gca	374.439	-1.20045	0.481095	-2.49524	0.0125872	0.354179
Rv0113	gmhA	265.028	-1.4452	0.504487	-2.86469	0.00417417	0.231701
Rv0114	gmhB	164.264	-1.58468	0.558793	-2.8359	0.00456972	0.231701
Rv0115	hddA	167.668	-1.31252	0.51873	-2.53026	0.0113979	0.352562
Rv0116c	ldtA	1260.66	0.572167	0.425894	1.34345	0.179126	0.683335
Rv0117	oxyS	637.075	0.0558956	0.411091	0.135969	0.891846	0.97794
Rv0118c	oxcA	250.999	0.604559	0.440958	1.37101	0.170371	0.670648
Rv0119	fadD7	212.071	-0.156574	0.405705	-0.385931	0.699548	0.923968
Rv0120c	fusA2	1334.85	-0.551606	0.442337	-1.24703	0.212388	0.711184
Rv0121c	Rv0121c	94.2952	0.746002	0.467288	1.59645	0.110388	0.594018
Rv0122	Rv0122	371.887	0.0395064	0.365622	0.108053	0.913954	0.984006
Rv0123	Rv0123	460.064	-0.1669	0.347517	-0.480263	0.63104	0.902371
Rv0124	PE_PGRS2	136.69	-0.508487	0.3639	-1.39732	0.162316	0.668508
Rv0125	pepA	2796.91	-0.55656	0.339101	-1.64128	0.100739	0.580413
Rv0126	treS	1097.92	0.0723623	0.307158	0.235587	0.813753	0.959678
Rv0127	mak	1442.97	0.551736	0.321583	1.71569	0.0862196	0.554448
Rv0128	Rv0128	688.334	-0.493111	0.390134	-1.26395	0.206247	0.701491
Rv0129c	fbpC	861.337	-3.01341	1.17818	-2.55768	0.0105372	0.342796
Rv0130	htdZ	81.3008	-0.916086	0.450885	-2.03175	0.042179	0.477683
Rv0131c	fadE1	651.772	0.373593	0.379232	0.985132	0.324559	0.784394
Rv0132c	fgd2	357.353	1.06256	0.461987	2.29997	0.0214498	0.419218
Rv0133	Rv0133	421.726	0.474563	0.355926	1.33332	0.182427	0.687048
Rv0134	ephF	682.905	0.169593	0.390941	0.433807	0.664429	0.911565
Rv0135c	Rv0135c	272.408	0.14969	0.358656	0.417363	0.676413	0.914499
Rv0136	cyp138	664.325	0.375935	0.444316	0.846098	0.397498	0.815239
Rv0137c	msrA	613.567	0.678032	0.417835	1.62273	0.104648	0.582833
Rv0138	Rv0138	139.491	-0.656485	0.362018	-1.81341	0.0697693	0.523861
Rv0139	Rv0139	336.82	-0.283761	0.359615	-0.789069	0.430072	0.829402
Rv0140	Rv0140	1038.86	0.267624	0.507944	0.526876	0.59828	0.891385
Rv0141c	Rv0141c	580.671	0.395816	0.330852	1.19635	0.231558	0.718373
Rv0142	Rv0142	438.887	-0.23839	0.340446	-0.700228	0.483785	0.852006
Rv0143c	Rv0143c	320.696	-0.459892	0.410005	-1.12168	0.262	0.7419
Rv0144	Rv0144	1595.77	-0.705688	0.431682	-1.63474	0.102103	0.581593
Rv0145	Rv0145	2714.97	0.0125883	0.352321	0.0357295	0.971498	0.994445
Rv0146	Rv0146	1236.07	-0.0692216	0.326648	-0.211915	0.832173	0.962144
Rv0147	Rv0147	2478.54	0.336232	0.337804	0.995347	0.319568	0.784394
Rv0148	Rv0148	1765.16	0.036597	0.325955	0.112276	0.910604	0.984006
Rv0149	Rv0149	1102.89	-0.0745761	0.340336	-0.219125	0.826552	0.961061
Rv0150c	Rv0150c	11.7713	-0.718414	0.726781	-0.988488	0.322914	0.784394
Rv0151c	PE1	204.689	0.417628	0.38248	1.0919	0.274878	0.759787
Rv0152c	PE2	205.746	0.169193	0.431199	0.392378	0.694779	0.922388
Rv0153c	ptbB	492.963	0.835261	0.396341	2.10743	0.0350801	0.461396
Rv0154c	fadE2	1239.25	0.884479	0.390014	2.26781	0.0233406	0.434981
Rv0155	pntAa	146.333	-0.346328	0.452968	-0.764576	0.444524	0.834917
Rv0156	pntAb	74.1711	-0.544564	0.428465	-1.27097	0.203741	0.698138
Rv0157	pntB	505.075	-0.0502729	0.332155	-0.151354	0.879697	0.973628
Rv0157A	Rv0157A	767.908	-0.128992	0.420374	-0.306851	0.758957	0.941359
Rv0158	Rv0158	208.443	-0.0996235	0.325302	-0.306249	0.759415	0.941359
Rv0159c	PE3	52.0919	-0.518493	0.461113	-1.12444	0.260827	0.740682
Rv0160c	PE4	47.6426	-0.380323	0.45626	-0.833566	0.404526	0.818542
Rv0161	Rv0161	210.712	0.271889	0.374661	0.725694	0.468026	0.842499
Rv0162c	adhE1	177.225	-0.173894	0.358636	-0.484876	0.627764	0.902371
Rv0163	Rv0163	61.3719	0.467402	0.452728	1.03241	0.301879	0.771543
Rv0164	TB18.5	1050.48	-0.310498	0.356878	-0.87004	0.384278	0.810715
Rv0165c	mce1R	176.843	-1.93585	0.738019	-2.62304	0.0087149	0.324506
Rv0166	fadD5	891.548	-2.15414	0.68625	-3.139	0.00169524	0.157184
Rv0167	yrbE1A	733.914	-1.9869	0.709071	-2.80211	NA	NA
Rv0168	yrbE1B	379.936	-2.0192	0.7164	-2.81854	NA	NA
Rv0169	mce1A	788.758	-1.81103	0.685745	-2.64097	NA	NA
Rv0170	mce1B	850.409	-1.33011	0.58489	-2.27412	0.0229588	0.434981
Rv0171	mce1C	960.057	-1.19924	0.582981	-2.05708	0.0396784	0.475069
Rv0172	mce1D	629.855	-1.09924	0.527971	-2.082	0.0373425	0.464895
Rv0173	lprK	351.112	-1.15972	0.565451	-2.05096	0.0402711	0.476442
Rv0174	mce1F	1980.98	-0.696455	0.470821	-1.47924	0.139077	0.640341
Rv0175	Rv0175	1798.69	-0.248054	0.377138	-0.657726	0.510714	0.859526
Rv0176	Rv0176	579.068	-0.468951	0.362626	-1.29321	0.195939	0.697335
Rv0177	Rv0177	568.145	0.0477702	0.353146	0.13527	0.892398	0.978081
Rv0178	Rv0178	932.455	0.243172	0.356713	0.681702	0.495428	0.855543
Rv0179c	lprO	475.292	-0.555537	0.394474	-1.4083	0.159043	0.665665
Rv0180c	Rv0180c	433.53	0.139602	0.362431	0.385182	0.700103	0.923968
Rv0181c	Rv0181c	150.339	0.742867	0.388242	1.91341	0.0556955	0.491231
Rv0182c	sigG	359.342	0.764741	0.375242	2.038	0.0415502	0.477683
Rv0183	Rv0183	388.043	0.164355	0.335198	0.490321	0.623907	0.900709
Rv0184	Rv0184	279.939	-0.00703327	0.384836	-0.018276	0.985419	0.998443
Rv0185	Rv0185	217.999	0.262972	0.344535	0.763268	0.445304	0.834917
Rv0186	bglS	883.67	0.325052	0.312557	1.03997	0.298352	0.769921
Rv0186A	mymT	89.3266	-0.00962053	0.380898	-0.0252575	0.97985	0.996888
Rv0187	Rv0187	209.097	0.246244	0.361017	0.682083	0.495186	0.855543
Rv0188	Rv0188	1003.5	0.706146	0.492897	1.43264	0.15196	0.661092
Rv0189c	ilvD	792.92	0.541081	0.320762	1.68686	0.0916296	0.571717
Rv0190	Rv0190	142.85	0.806808	0.416985	1.93486	0.0530075	0.491231
Rv0191	Rv0191	172.324	0.174068	0.344424	0.505389	0.613286	0.896652
Rv0192	Rv0192	1122.57	0.155359	0.342971	0.452979	0.650564	0.908192
Rv0192A	Rv0192A	456.974	0.138387	0.371361	0.372647	0.709411	0.924568
Rv0193c	Rv0193c	119.407	-0.53384	0.444769	-1.20026	0.230038	0.717653
Rv0194	Rv0194	250.108	-0.226028	0.564132	-0.400665	0.688667	0.920629
Rv0195	Rv0195	27.3429	-0.892753	0.705518	-1.26539	0.205733	0.701075
Rv0196	Rv0196	40.449	-0.1676	0.460953	-0.363594	0.716161	0.925424
Rv0197	Rv0197	236.391	-0.0728344	0.392704	-0.185469	0.852861	0.96561
Rv0198c	zmp1	1062.16	0.333416	0.336125	0.991939	0.321227	0.784394
Rv0199	Rv0199	163.24	0.119435	0.356501	0.335019	0.73761	0.934439
Rv0200	Rv0200	221.634	0.00138121	0.408317	0.0033827	0.997301	0.999782
Rv0201c	Rv0201c	586.465	-0.216056	0.342277	-0.631232	0.527889	0.86381
Rv0202c	mmpL11	2099.05	0.586515	0.319269	1.83706	0.0662015	0.515723
Rv0203	Rv0203	208.277	0.0206769	0.453283	0.0456159	0.963616	0.993402
Rv0204c	Rv0204c	184.096	0.068553	0.339478	0.201936	0.839966	0.962928
Rv0205	Rv0205	110.597	-0.418847	0.398692	-1.05055	0.293465	0.768607
Rv0206c	mmpL3	3843.31	0.205605	0.323605	0.63536	0.525194	0.863314
Rv0207c	Rv0207c	792.75	-0.338228	0.317331	-1.06585	0.28649	0.764504
Rv0208c	Rv0208c	314.417	-0.707034	0.311708	-2.26826	0.0233134	0.434981
Rv0209	Rv0209	332.458	-0.224537	0.334024	-0.672217	0.501446	0.858058
Rv0210	Rv0210	610.951	-0.236217	0.344464	-0.685752	0.492869	0.855543
Rv0211	pckA	6254.2	0.787092	0.444696	1.76995	0.0767347	0.533374
Rv0212c	nadR	171.127	-0.240375	0.477422	-0.503485	0.614623	0.896963
Rv0213c	Rv0213c	92.8043	0.200903	0.424582	0.473178	0.636086	0.903161
Rv0214	fadD4	212.768	-0.257462	0.466582	-0.551804	0.581082	0.886396
Rv0215c	fadE3	96.6152	-0.317263	0.403418	-0.786438	0.431611	0.829402
Rv0216	Rv0216	217.071	-0.0119379	0.360967	-0.0330721	0.973617	0.994826
Rv0217c	lipW	91.0671	0.392756	0.378281	1.03827	0.299146	0.770315
Rv0218	Rv0218	78.357	-0.0551644	0.410499	-0.134384	0.893099	0.978081
Rv0219	Rv0219	33.0875	0.613092	0.501861	1.22164	0.221845	0.712063
Rv0220	lipC	2308.35	0.393161	0.374614	1.04951	0.293943	0.768607
Rv0221	Rv0221	863.337	0.237969	0.348727	0.682392	0.494991	0.855543
Rv0222	echA1	616.983	0.253861	0.348756	0.727904	0.466672	0.842499
Rv0223c	Rv0223c	327.385	-0.681252	0.451549	-1.5087	0.131375	0.625699
Rv0224c	Rv0224c	49.6595	-0.0530543	0.477344	-0.111145	0.911502	0.984006
Rv0225	Rv0225	181.774	-0.323231	0.407944	-0.79234	0.428162	0.829402
Rv0226c	Rv0226c	87.0611	-0.465422	0.517574	-0.899238	0.368526	0.805986
Rv0227c	Rv0227c	362.801	-0.903111	0.500734	-1.80357	0.0712983	0.524893
Rv0228	Rv0228	105.83	0.200315	0.400815	0.49977	0.617237	0.89705
Rv0229c	Rv0229c	255.13	-0.151366	0.333969	-0.453235	0.65038	0.908192
Rv0230c	php	454.743	0.093114	0.324976	0.286526	0.774475	0.944675
Rv0231	fadE4	281.535	-0.852953	0.431324	-1.97752	0.0479825	0.483096
Rv0232	Rv0232	71.0631	-0.572657	0.41143	-1.39187	0.163962	0.669426
Rv0233	nrdB	157.015	-0.491376	0.386486	-1.27139	0.203588	0.698138
Rv0234c	gabD1	282.951	0.383962	0.344677	1.11398	0.265289	0.748835
Rv0235c	Rv0235c	81.6339	-0.0698508	0.411114	-0.169906	0.865084	0.971027
Rv0236A	Rv0236A	101.661	0.200863	0.393871	0.509973	0.61007	0.895234
Rv0236c	aftD	385.147	0.0643933	0.438191	0.146952	0.88317	0.973628
Rv0237	lpqI	243.84	-0.398035	0.440838	-0.902906	0.366576	0.805075
Rv0238	Rv0238	245.346	-0.253752	0.351015	-0.722908	0.469736	0.844122
Rv0239	vapB24	366.416	-0.251924	0.337158	-0.7472	0.454943	0.840527
Rv0240	vapC24	123.475	-0.594545	0.387955	-1.53251	0.125397	0.622998
Rv0241c	htdX	150.678	0.0602141	0.379239	0.158776	0.873845	0.973628
Rv0242c	fabG4	568.308	0.214338	0.335678	0.638521	0.523135	0.863314
Rv0243	fadA2	1441.39	0.158801	0.316978	0.500983	0.616383	0.89705
Rv0244c	fadE5	1548.44	0.704504	0.414573	1.69935	0.0892532	0.56395
Rv0245	Rv0245	220.869	0.655928	0.335872	1.95291	0.0508303	0.489518
Rv0246	Rv0246	237.02	0.125281	0.488287	0.256571	0.79751	0.953997
Rv0247c	Rv0247c	709.406	-0.162636	0.497932	-0.326624	0.743953	0.93635
Rv0248c	Rv0248c	2119.41	-0.0821425	0.397995	-0.206391	0.836486	0.962928
Rv0249c	Rv0249c	617.086	-0.404602	0.361112	-1.12043	0.26253	0.742346
Rv0250c	Rv0250c	601.498	-0.237757	0.426273	-0.557756	0.577011	0.883126
Rv0251c	hsp	2177.04	0.0682202	0.640928	0.10644	0.915234	0.984895
Rv0252	nirB	7610.22	0.687247	0.503918	1.36381	0.172628	0.672547
Rv0253	nirD	994.468	0.0396796	0.538318	0.0737104	0.941241	0.988861
Rv0254c	cobU	167.287	-0.260921	0.403572	-0.646528	0.517938	0.861891
Rv0255c	cobQ1	793.439	-0.480168	0.400718	-1.19827	0.230812	0.718373
Rv0256c	PPE2	929.606	-0.646849	0.443526	-1.45842	0.144724	0.645578
Rv0257	Rv0257	141.679	0.437577	0.490636	0.891857	0.372469	0.807642
Rv0258c	Rv0258c	310.312	0.797881	0.432473	1.84493	0.0650479	0.510524
Rv0259c	Rv0259c	508.888	1.21196	0.554786	2.18455	0.0289219	0.458001
Rv0260c	Rv0260c	838.133	1.32701	0.622862	2.1305	0.03313	0.460814
Rv0261c	narK3	359.507	1.5488	1.25728	1.23186	0.218	0.712036
Rv0262c	aac	369.115	0.609308	0.370081	1.64642	0.0996773	0.576567
Rv0263c	Rv0263c	655.075	0.684515	0.363764	1.88176	0.0598692	0.496255
Rv0264c	Rv0264c	379.488	0.320628	0.386361	0.829868	0.406614	0.820845
Rv0265c	Rv0265c	230.663	-0.253595	0.421733	-0.601317	0.547629	0.872672
Rv0266c	oplA	970.472	-0.224899	0.434396	-0.517728	0.604648	0.893025
Rv0267	narU	137.888	0.81941	0.563727	1.45356	0.146069	0.64925
Rv0268c	Rv0268c	512.297	-0.478468	0.443757	-1.07822	0.280935	0.763463
Rv0269c	Rv0269c	186.063	-0.207645	0.381667	-0.544049	0.586408	0.888639
Rv0270	fadD2	1027.32	-0.457678	0.415769	-1.1008	0.270984	0.757123
Rv0271c	fadE6	627.786	0.0362713	0.344854	0.105179	0.916234	0.985174
Rv0272c	Rv0272c	456.415	-0.11074	0.409072	-0.27071	0.786614	0.948935
Rv0273c	Rv0273c	381.656	0.197199	0.393998	0.500508	0.616717	0.89705
Rv0274	Rv0274	274.073	-0.344605	0.37302	-0.923822	0.355579	0.798275
Rv0275c	Rv0275c	869.037	0.600883	0.376194	1.59727	0.110206	0.594018
Rv0276	Rv0276	3892.78	0.383425	0.323477	1.18533	0.235889	0.725553
Rv0277A	vapB25	217.575	0.245876	0.323629	0.759745	0.447407	0.837077
Rv0277c	vapC25	133.114	0.0423636	0.378886	0.111811	0.910973	0.984006
Rv0278c	PE_PGRS3	221.761	0.00983231	0.399487	0.0246123	0.980364	0.996888
Rv0279c	PE_PGRS4	565.569	0.17478	0.366187	0.477297	0.63315	0.902371
Rv0280	PPE3	7929.07	-0.275319	0.640284	-0.429995	0.6672	0.912163
Rv0281	Rv0281	3868.63	-0.452385	0.541614	-0.835254	0.403575	0.818542
Rv0282	eccA3	13719.4	0.271865	0.418805	0.649144	0.516245	0.861311
Rv0283	eccB3	6845.69	0.25107	0.427823	0.586855	0.557301	0.875476
Rv0284	eccC3	13233.6	0.311846	0.427089	0.730167	0.465288	0.842499
Rv0285	PE5	1669.93	-0.0384069	0.497635	-0.0771788	0.938481	0.988425
Rv0286	PPE4	6067	-0.401639	0.573926	-0.69981	0.484046	0.852006
Rv0287	esxG	7738.44	-0.786233	0.666116	-1.18033	0.237871	0.72618
Rv0288	esxH	10662.3	-0.818692	0.698001	-1.17291	0.240832	0.727705
Rv0289	espG3	9647.41	-0.533044	0.614964	-0.86679	0.386057	0.810829
Rv0290	eccD3	2834.08	-0.316431	0.522217	-0.605939	0.544555	0.872255
Rv0291	mycP3	3584.78	0.590799	0.457053	1.29263	0.19614	0.697335
Rv0292	eccE3	2343.18	0.520431	0.457379	1.13786	0.255181	0.736993
Rv0293c	Rv0293c	1083.51	0.60578	0.39281	1.54217	0.123032	0.620306
Rv0294	tam	118.176	-0.674296	0.347569	-1.94004	0.0523752	0.491231
Rv0295c	Rv0295c	302.056	0.283015	0.336591	0.840828	0.400444	0.817431
Rv0296c	Rv0296c	337.681	0.296326	0.399613	0.741533	0.458371	0.841031
Rv0297	PE_PGRS5	3843.88	0.145349	0.365198	0.398002	0.690629	0.9207
Rv0298	Rv0298	750.231	-0.290675	0.355558	-0.817518	0.413633	0.824338
Rv0299	Rv0299	696.729	-0.389629	0.352434	-1.10554	0.268927	0.754016
Rv0300	vapB2	452.922	0.0798426	0.348231	0.22928	0.818651	0.959846
Rv0301	vapC2	461.033	-0.15211	0.403604	-0.376879	0.706263	0.924115
Rv0302	Rv0302	289.974	-0.726447	0.493351	-1.47247	0.140893	0.642465
Rv0303	Rv0303	211.718	-0.851649	0.581244	-1.46522	0.142861	0.645061
Rv0304c	PPE5	137.724	0.427639	0.438942	0.97425	0.329933	0.784394
Rv0305c	PPE6	467.652	-0.121899	0.419083	-0.29087	0.77115	0.944367
Rv0306	Rv0306	57.7675	0.182144	0.411114	0.443049	0.657731	0.909489
Rv0307c	Rv0307c	847.402	0.908514	0.438563	2.07157	0.0383055	0.468478
Rv0308	Rv0308	437.985	0.524796	0.366969	1.43008	0.152693	0.661092
Rv0309	Rv0309	1353.23	0.165986	0.374756	0.442917	0.657826	0.909489
Rv0310c	Rv0310c	29.1176	0.440539	0.468499	0.94032	0.347054	0.797929
Rv0311	Rv0311	625.103	0.911071	0.56791	1.60425	0.108658	0.589661
Rv0312	Rv0312	264.343	-0.39674	0.429093	-0.924602	0.355173	0.798275
Rv0313	Rv0313	1410.85	0.650725	0.31886	2.04079	0.0412718	0.477683
Rv0314c	Rv0314c	568.381	0.5294	0.34276	1.54452	0.122463	0.620306
Rv0315	Rv0315	1030.28	-0.502044	0.421245	-1.19181	0.233336	0.720587
Rv0316	Rv0316	304.019	-0.677004	0.408485	-1.65735	0.0974485	0.576567
Rv0317c	glpQ2	592.197	0.364743	0.352935	1.03346	0.30139	0.771543
Rv0318c	Rv0318c	176.936	-0.518313	0.460418	-1.12575	0.260273	0.740094
Rv0319	pcp	98.7125	0.0233151	0.449151	0.0519093	0.958601	0.993402
Rv0320	Rv0320	31.3692	-0.032459	0.61154	-0.0530774	0.95767	0.993402
Rv0321	dcd	114.479	0.342145	0.369035	0.927134	0.353857	0.798275
Rv0322	udgA	1282.53	1.03521	1.18092	0.876617	0.380695	0.810606
Rv0323c	Rv0323c	20.2181	-1.08042	0.571074	-1.89191	0.0585025	0.493023
Rv0324	Rv0324	81.7089	-0.238463	0.46994	-0.507433	0.611851	0.895821
Rv0325	Rv0325	25.9096	0.106282	0.486413	0.218502	0.827038	0.961061
Rv0326	Rv0326	41.5533	-0.00250857	0.472327	-0.00531109	0.995762	0.999782
Rv0327c	cyp135A1	19.6676	0.345975	0.574341	0.602386	0.546917	0.872672
Rv0328	Rv0328	94.0361	-0.0842944	0.440935	-0.191172	0.848391	0.964432
Rv0329c	Rv0329c	19.8081	-0.511039	0.564868	-0.904705	0.365622	0.804758
Rv0330c	Rv0330c	48.8377	-0.0853023	0.530327	-0.160849	0.872213	0.973515
Rv0331	Rv0331	70.1925	-0.472403	0.404201	-1.16873	0.242512	0.728632
Rv0332	Rv0332	576.869	0.33448	0.347312	0.963054	0.33552	0.785154
Rv0333	Rv0333	395.683	0.612323	0.363736	1.68343	0.0922927	0.573164
Rv0334	rmlA	492.057	-0.105814	0.355991	-0.297238	0.766285	0.944367
Rv0335c	PE6	30.3199	0.193629	0.587146	0.32978	0.741566	0.93564
Rv0336	Rv0336	301.892	0.137641	0.37329	0.368723	0.712334	0.92531
Rv0337c	aspC	794.83	0.462249	0.324877	1.42285	0.154781	0.662856
Rv0338c	Rv0338c	1700.39	0.259437	0.308417	0.841188	0.400243	0.817431
Rv0339c	Rv0339c	150.932	-0.000907105	0.378841	-0.00239442	0.99809	0.999782
Rv0340	Rv0340	224.457	0.61087	0.370671	1.64801	0.099351	0.576567
Rv0341	iniB	1637.12	0.663837	1.29381	0.513087	0.60789	0.894339
Rv0342	iniA	1283.77	0.669913	0.518937	1.29093	0.196727	0.697335
Rv0343	iniC	703.152	0.629871	0.508408	1.23891	0.21538	0.712036
Rv0344c	lpqJ	19.1575	-1.59173	0.666981	-2.38647	0.0170111	0.389789
Rv0345	Rv0345	265.53	0.407086	0.410733	0.991121	0.321627	0.784394
Rv0346c	ansP2	706.608	-0.773069	0.466696	-1.65647	0.0976267	0.576567
Rv0347	Rv0347	189.761	-0.111221	0.35662	-0.311875	0.755136	0.940683
Rv0348	Rv0348	152.233	0.0363615	0.37733	0.0963653	0.92323	0.985521
Rv0349	Rv0349	218.182	0.0038217	0.394143	0.00969623	0.992264	0.999457
Rv0350	dnaK	16942.6	-0.481885	0.53879	-0.894384	0.371116	0.807642
Rv0351	grpE	4824.27	-0.0941623	0.484675	-0.194279	0.845957	0.964432
Rv0352	dnaJ1	4959.59	0.472747	0.474056	0.997238	0.318649	0.784394
Rv0353	hspR	1561.88	0.159618	0.47711	0.334551	0.737964	0.934439
Rv0354c	PPE7	23.1803	0.623361	0.534513	1.16622	0.243525	0.728978
Rv0355c	PPE8	563.469	0.412546	0.329259	1.25295	0.210222	0.708194
Rv0356c	Rv0356c	101.031	-0.607108	0.480213	-1.26425	0.206142	0.701491
Rv0357c	purA	204.078	-0.312182	0.39718	-0.785995	0.431871	0.829402
Rv0358	Rv0358	71.7478	-0.961996	0.475047	-2.02505	0.0428619	0.478086
Rv0359	Rv0359	100.363	-0.282964	0.385399	-0.734211	0.46282	0.842499
Rv0360c	Rv0360c	50.1988	-0.691486	0.555617	-1.24454	0.213302	0.711632
Rv0361	Rv0361	881.703	0.533556	0.407375	1.30974	0.190283	0.694107
Rv0362	mgtE	280.051	-0.18235	0.500369	-0.364431	0.715537	0.925424
Rv0363c	fba	1935.95	0.371786	0.345684	1.07551	0.282146	0.763664
Rv0364	Rv0364	400.135	0.289116	0.313044	0.923562	0.355714	0.798275
Rv0365c	Rv0365c	284.49	0.472281	0.397966	1.18674	0.235332	0.725118
Rv0366c	Rv0366c	101.126	-0.527508	0.441243	-1.1955	0.23189	0.718373
Rv0367c	Rv0367c	229.479	0.0718808	0.341522	0.210472	0.833299	0.962144
Rv0368c	Rv0368c	110.28	-0.223764	0.521078	-0.429425	0.667614	0.912163
Rv0369c	Rv0369c	109.916	-0.296604	0.47	-0.631074	0.527992	0.86381
Rv0370c	Rv0370c	54.3006	-0.349408	0.470974	-0.741885	0.458157	0.841031
Rv0371c	Rv0371c	45.2785	0.101481	0.447431	0.226808	0.820573	0.959846
Rv0372c	Rv0372c	81.3496	0.0912887	0.39223	0.232742	0.815961	0.959804
Rv0373c	Rv0373c	392.301	0.197384	0.350191	0.563648	0.572994	0.882908
Rv0374c	Rv0374c	77.9427	0.121708	0.380626	0.319758	0.749152	0.937793
Rv0375c	Rv0375c	106.413	0.257758	0.397213	0.648918	0.516391	0.861311
Rv0376c	Rv0376c	292.684	0.68196	0.382037	1.78507	0.0742507	0.526833
Rv0377	Rv0377	136.924	0.192319	0.434872	0.442242	0.658314	0.909489
Rv0378	Rv0378	17.2484	-0.362846	0.601896	-0.602839	0.546616	0.872672
Rv0379	secE2	242.419	-0.530268	0.470548	-1.12691	0.259779	0.740094
Rv0380c	Rv0380c	92.1247	0.0613207	0.53631	0.114338	0.90897	0.984006
Rv0381c	Rv0381c	210.12	0.0816058	0.484923	0.168286	0.866358	0.971911
Rv0382c	pyrE	374.724	0.0351041	0.426248	0.0823562	0.934364	0.987073
Rv0383c	Rv0383c	1874.27	-0.0791424	0.347317	-0.227868	0.819749	0.959846
Rv0384c	clpB	7376.6	-0.146347	0.566769	-0.258212	0.796243	0.953413
Rv0385	Rv0385	378.204	0.307721	0.449303	0.684886	0.493416	0.855543
Rv0386	Rv0386	322.912	-0.159977	0.505251	-0.316629	0.751525	0.939103
Rv0387c	Rv0387c	37.1899	0.661543	0.51006	1.29699	0.194634	0.696937
Rv0388c	PPE9	37.1605	0.226969	0.540864	0.419643	0.674747	0.91372
Rv0389	purT	815.296	0.640835	0.343945	1.86319	0.0624355	0.500751
Rv0390	Rv0390	236.142	0.167506	0.319049	0.525017	0.599571	0.89158
Rv0391	metZ	245.586	0.106009	0.349023	0.30373	0.761334	0.942097
Rv0392c	ndhA	756.177	0.159408	0.378385	0.421285	0.673547	0.913177
Rv0393	Rv0393	47.0014	-0.716833	0.674283	-1.0631	0.287735	0.765309
Rv0394c	Rv0394c	110.054	0.00346462	0.385763	0.00898121	0.992834	0.999457
Rv0395	Rv0395	14.8157	-1.37454	0.634991	-2.16466	0.0304137	0.460814
Rv0396	Rv0396	10.4482	-1.52577	0.71474	-2.13472	0.0327843	0.460814
Rv0397	Rv0397	7.63404	-0.9504	0.876784	-1.08396	0.278382	0.76105
Rv0397A	Rv0397A	520.41	-0.479385	0.467582	-1.02524	0.305249	0.77449
Rv0398c	Rv0398c	136.193	0.890444	0.418546	2.12747	0.0333812	0.460814
Rv0399c	lpqK	185.308	0.738876	0.371059	1.99126	0.0464523	0.479806
Rv0400c	fadE7	577.131	0.935757	0.400523	2.33634	0.0194737	0.402288
Rv0401	Rv0401	71.2332	0.45849	0.428053	1.0711	0.284122	0.764339
Rv0402c	mmpL1	121.569	-0.411468	0.393432	-1.04584	0.295635	0.768607
Rv0403c	mmpS1	36.2866	-0.635388	0.457307	-1.38941	0.164707	0.669426
Rv0404	fadD30	242.917	-0.619147	0.410414	-1.50859	0.131403	0.625699
Rv0405	pks6	254.275	-0.793342	0.471181	-1.68373	0.0922336	0.573164
Rv0406c	Rv0406c	278.151	0.884854	0.457469	1.93424	0.0530841	0.491231
Rv0407	fgd1	388.904	0.377614	0.408177	0.925124	0.354901	0.798275
Rv0408	pta	487.228	0.474112	0.364274	1.30153	0.193079	0.69566
Rv0409	ackA	262.006	0.252053	0.316137	0.79729	0.425283	0.828524
Rv0410c	pknG	1663.76	0.369794	0.31266	1.18274	0.236914	0.725553
Rv0411c	glnH	1019.63	0.190053	0.343841	0.552735	0.580445	0.88634
Rv0412c	Rv0412c	1336.88	0.247411	0.349123	0.708662	0.478534	0.848868
Rv0413	mutT3	320.128	0.00294602	0.326325	0.00902789	0.992797	0.999457
Rv0414c	thiE	82.281	0.807954	0.433086	1.86557	0.0621011	0.500751
Rv0415	thiO	512.865	0.0481567	0.316691	0.152062	0.879138	0.973628
Rv0416	thiS	77.6075	-0.116141	0.374506	-0.310118	0.756471	0.940683
Rv0417	thiG	271.577	-0.0953295	0.348003	-0.273933	0.784136	0.948241
Rv0418	lpqL	602.797	-0.193599	0.355602	-0.544427	0.586148	0.888639
Rv0419	lpqM	2105.02	0.462413	0.36827	1.25563	0.209249	0.707012
Rv0420c	Rv0420c	123.056	-0.183755	0.402079	-0.457011	0.647663	0.907817
Rv0421c	Rv0421c	235.023	0.643254	0.406284	1.58326	0.113362	0.599435
Rv0422c	thiD	538.337	0.245569	0.341409	0.71928	0.471968	0.844498
Rv0423c	thiC	3154.02	0.422141	0.376184	1.12217	0.261792	0.7419
Rv0424c	Rv0424c	122.168	0.054815	0.371789	0.147436	0.882788	0.973628
Rv0425c	ctpH	3174.27	0.180773	0.299126	0.604337	0.54562	0.872672
Rv0426c	Rv0426c	1333.31	-0.137756	0.365744	-0.376647	0.706436	0.924115
Rv0427c	xthA	286.475	0.336639	0.327508	1.02788	0.304006	0.774488
Rv0428c	Rv0428c	119.57	-0.0293952	0.392893	-0.0748174	0.94036	0.988773
Rv0429c	def	159.865	-0.14645	0.422255	-0.346827	0.728721	0.929662
Rv0430	Rv0430	351.25	-1.29958	0.5945	-2.18601	0.0288147	0.458001
Rv0431	Rv0431	387.863	0.017539	0.365804	0.0479465	0.961759	0.993402
Rv0432	sodC	717.77	-0.0160594	0.350651	-0.0457988	0.963471	0.993402
Rv0433	Rv0433	777.629	-0.227188	0.330115	-0.688209	0.491321	0.855543
Rv0434	Rv0434	391.21	-0.0655523	0.326141	-0.200994	0.840703	0.962928
Rv0435c	Rv0435c	621.917	0.0716552	0.351188	0.204036	0.838325	0.962928
Rv0436c	pssA	328.916	-0.300366	0.33182	-0.905205	0.365357	0.804758
Rv0437c	psd	394.568	0.151768	0.319825	0.474533	0.63512	0.903161
Rv0438c	moeA2	382.571	0.390126	0.401881	0.970751	0.331672	0.784805
Rv0439c	Rv0439c	124.149	-0.554692	0.420147	-1.32023	0.186758	0.688809
Rv0440	groEL2	8900.09	-2.46132	0.53361	-4.61258	3.97707e-06	0.00158566
Rv0441c	Rv0441c	146.921	0.577664	0.376488	1.53435	0.124944	0.622998
Rv0442c	PPE10	303.884	0.0544919	0.350534	0.155454	0.876463	0.973628
Rv0443	Rv0443	176.515	0.0272724	0.334827	0.0814522	0.935082	0.987073
Rv0444c	rskA	322.696	-0.619473	0.392776	-1.57717	0.114757	0.603518
Rv0445c	sigK	372.291	-0.475555	0.345388	-1.37687	0.168553	0.669426
Rv0446c	Rv0446c	144.447	-0.713883	0.371792	-1.92012	0.0548433	0.491231
Rv0447c	ufaA1	112.999	-1.07231	0.507004	-2.11499	0.0344307	0.460814
Rv0448c	Rv0448c	14.7884	-1.05213	0.765271	-1.37485	0.169178	0.669426
Rv0449c	Rv0449c	95.624	-0.236906	0.383694	-0.617435	0.536948	0.869868
Rv0450c	mmpL4	537.72	-0.237831	0.374192	-0.635583	0.525048	0.863314
Rv0451c	mmpS4	163.117	-0.263511	0.429763	-0.613155	0.539774	0.87128
Rv0452	Rv0452	171.303	0.305896	0.380856	0.80318	0.42187	0.827278
Rv0453	PPE11	160.043	0.751197	0.392855	1.91215	0.0558573	0.491231
Rv0454	Rv0454	28.6099	-0.411643	0.460635	-0.893644	0.371512	0.807642
Rv0455c	Rv0455c	1021.87	0.910545	0.492709	1.84804	0.0645966	0.507982
Rv0456A	mazF1	36.0954	-0.0195846	0.506759	-0.0386468	0.969172	0.993618
Rv0456B	mazE1	40.2792	0.284311	0.480155	0.592123	0.553768	0.875258
Rv0456c	echA2	66.6181	-0.326737	0.438529	-0.745075	0.456226	0.840671
Rv0457c	Rv0457c	477.374	0.259891	0.338642	0.767449	0.442815	0.834753
Rv0458	Rv0458	440.482	-0.691148	0.467942	-1.477	0.139677	0.641266
Rv0459	Rv0459	85.2258	-1.43992	0.541665	-2.65832	0.00785322	0.318169
Rv0460	Rv0460	172.57	-0.998022	0.471911	-2.11485	0.0344425	0.460814
Rv0461	Rv0461	268.1	-1.05052	0.516193	-2.03513	0.0418378	0.477683
Rv0462	lpdC	1186.96	-0.230408	0.377583	-0.61022	0.541716	0.87128
Rv0463	Rv0463	145.983	-0.643254	0.414908	-1.55035	0.121057	0.619582
Rv0464c	Rv0464c	215.197	-0.258142	0.386477	-0.667935	0.504175	0.858058
Rv0465c	Rv0465c	321.307	-0.0418127	0.333762	-0.125277	0.900304	0.982618
Rv0466	Rv0466	1009.9	-0.198966	0.36978	-0.538067	0.590531	0.889477
Rv0467	icl1	1004.5	-0.0956377	0.486458	-0.1966	0.844141	0.964432
Rv0468	fadB2	427.722	-0.158734	0.399802	-0.397031	0.691345	0.920946
Rv0469	umaA	997.546	-0.112601	0.358047	-0.314487	0.753151	0.939103
Rv0470A	Rv0470A	87.6713	-0.200766	0.559956	-0.358539	0.71994	0.926321
Rv0470c	pcaA	1601.57	0.169213	0.326864	0.517686	0.604677	0.893025
Rv0471c	Rv0471c	207.878	0.0828397	0.408603	0.202739	0.839339	0.962928
Rv0472c	Rv0472c	498.857	0.784733	0.369922	2.12135	0.0338924	0.460814
Rv0473	Rv0473	711.818	0.882027	0.397895	2.21673	0.0266414	0.447974
Rv0474	Rv0474	212.647	0.508836	0.421373	1.20757	0.227213	0.715205
Rv0475	hbhA	1814.2	0.244089	0.352129	0.693182	0.488195	0.854824
Rv0476	Rv0476	1297.16	0.891395	0.358453	2.48678	0.0128904	0.356903
Rv0477	Rv0477	972.369	0.407221	0.3405	1.19595	0.231716	0.718373
Rv0478	deoC	401.231	0.285783	0.441623	0.647119	0.517555	0.861891
Rv0479c	Rv0479c	1205.62	0.324019	0.356593	0.908653	0.363533	0.803229
Rv0480c	Rv0480c	410.289	0.433326	0.331578	1.30686	0.191261	0.69566
Rv0481c	Rv0481c	100.238	-0.698756	0.393401	-1.77619	0.0757009	0.52858
Rv0482	murB	133.326	-0.472242	0.476649	-0.990754	0.321806	0.784394
Rv0483	lprQ	7104.29	1.06767	0.378242	2.82272	0.00476182	0.231701
Rv0484c	Rv0484c	180.052	0.153754	0.407013	0.377762	0.705608	0.924115
Rv0485	Rv0485	1200.84	0.43204	0.353255	1.22303	0.22132	0.712036
Rv0486	mshA	1225.3	0.313714	0.384058	0.816841	0.414019	0.824338
Rv0487	Rv0487	446.618	0.319521	0.40307	0.792718	0.427942	0.829402
Rv0488	Rv0488	122.712	-1.78361	1.28021	-1.39321	0.163555	0.669426
Rv0489	gpm1	684.829	0.22231	0.409397	0.54302	0.587116	0.889015
Rv0490	senX3	5842.5	1.12538	0.516707	2.17798	0.0294076	0.458001
Rv0491	regX3	2119.34	0.543795	0.514374	1.0572	0.290422	0.768355
Rv0492A	Rv0492A	71.0673	-0.544959	0.40594	-1.34246	0.179446	0.683335
Rv0492c	Rv0492c	224.911	-0.292684	0.353579	-0.827775	0.407798	0.821571
Rv0493c	Rv0493c	175.609	-0.480372	0.365078	-1.31581	0.188239	0.692218
Rv0494	Rv0494	29.7271	-0.404683	0.47633	-0.849586	0.395556	0.814187
Rv0495c	Rv0495c	417.011	0.727646	0.375816	1.93618	0.052846	0.491231
Rv0496	Rv0496	950.008	0.224174	0.347912	0.644342	0.519353	0.863314
Rv0497	Rv0497	1021.81	0.223724	0.369598	0.605318	0.544968	0.872255
Rv0498	Rv0498	304.639	0.0718479	0.501331	0.143314	0.886042	0.974793
Rv0499	Rv0499	181.702	0.100506	0.53918	0.186406	0.852126	0.96561
Rv0500	proC	240.193	-0.385237	0.373145	-1.0324	0.301883	0.771543
Rv0500A	Rv0500A	470.752	0.278151	0.355546	0.782321	0.434026	0.830755
Rv0500B	Rv0500B	1222.47	0.0624762	0.339605	0.183967	0.854039	0.966125
Rv0501	galE2	2944.45	-0.0595333	0.335345	-0.177528	0.859093	0.967365
Rv0502	Rv0502	2414.06	0.125148	0.329984	0.379256	0.704497	0.924115
Rv0503c	cmaA2	1094.4	-0.611851	0.392455	-1.55903	0.118989	0.612139
Rv0504c	Rv0504c	119.886	-0.621953	0.442547	-1.4054	0.159904	0.666648
Rv0505c	serB1	213.212	0.188911	0.378918	0.498553	0.618095	0.897219
Rv0506	mmpS2	166.272	-0.416901	0.497496	-0.837999	0.402031	0.818542
Rv0507	mmpL2	396.986	-0.528607	0.374406	-1.41186	0.157992	0.665665
Rv0508	Rv0508	62.6368	-0.604235	0.454554	-1.32929	0.183752	0.687048
Rv0509	hemA	1788.4	0.244108	0.35659	0.684561	0.493621	0.855543
Rv0510	hemC	982.736	0.469602	0.350598	1.33943	0.180429	0.685117
Rv0511	hemD	2080.56	0.70265	0.331571	2.11915	0.0340775	0.460814
Rv0512	hemB	646.66	0.370323	0.383996	0.964393	0.334849	0.784805
Rv0513	Rv0513	353.876	0.448	0.344268	1.30131	0.193152	0.69566
Rv0514	Rv0514	142.126	0.445139	0.389265	1.14354	0.252815	0.736993
Rv0515	Rv0515	287.714	0.201009	0.372419	0.539739	0.589377	0.889015
Rv0516c	Rv0516c	757.959	1.52363	0.373081	4.08392	4.42817e-05	0.0110344
Rv0517	Rv0517	288.555	-0.406434	0.416434	-0.975988	0.32907	0.784394
Rv0518	Rv0518	234.706	-0.681662	0.390888	-1.74388	0.0811798	0.543751
Rv0519c	Rv0519c	91.5221	-1.41015	0.476299	-2.96064	0.00307	0.2142
Rv0520	Rv0520	142.148	-0.0398174	0.454598	-0.0875881	0.930204	0.987073
Rv0521	Rv0521	50.7643	-0.489042	0.621391	-0.787012	0.431275	0.829402
Rv0522	gabP	435.173	0.423707	0.405532	1.04482	0.296107	0.768607
Rv0523c	Rv0523c	115.266	0.060759	0.384288	0.158108	0.874372	0.973628
Rv0524	hemL	820.444	0.691954	0.422807	1.63657	0.10172	0.581593
Rv0525	Rv0525	253.261	0.452558	0.351872	1.28615	0.198392	0.69737
Rv0526	Rv0526	213.555	0.433371	0.399899	1.0837	0.278498	0.76105
Rv0527	ccdA	116.971	0.679936	0.412211	1.64948	0.0990484	0.576567
Rv0528	Rv0528	290.742	0.830539	0.427032	1.94491	0.0517857	0.490187
Rv0529	ccsA	308.541	0.504221	0.353201	1.42757	0.153415	0.661092
Rv0530	Rv0530	2733.74	0.608759	0.34967	1.74095	0.0816921	0.543751
Rv0530A	Rv0530A	354.387	0.62535	0.385251	1.62323	0.104541	0.582833
Rv0531	Rv0531	298.938	-0.00154784	0.387295	-0.00399655	0.996811	0.999782
Rv0532	PE_PGRS6	150.568	-0.262301	0.347124	-0.755641	0.449864	0.837744
Rv0533c	fabH	607.865	-0.249677	0.345819	-0.721987	0.470302	0.844122
Rv0534c	menA	252.695	-0.551697	0.36584	-1.50803	0.131547	0.625699
Rv0535	pnp	120.181	-0.328274	0.390698	-0.840223	0.400784	0.817431
Rv0536	galE3	164.946	0.140678	0.406241	0.346292	0.729123	0.929662
Rv0537c	Rv0537c	1058.98	0.60903	0.316232	1.9259	0.0541173	0.491231
Rv0538	Rv0538	563.367	0.631491	0.419282	1.50612	0.132035	0.625699
Rv0539	Rv0539	173.692	0.450118	0.38092	1.18166	0.237341	0.725904
Rv0540	Rv0540	88.0474	0.517294	0.425332	1.21621	0.223904	0.713953
Rv0541c	Rv0541c	250.822	0.424991	0.47379	0.897004	0.369717	0.806821
Rv0542c	menE	446.046	0.420948	0.469009	0.897526	0.369438	0.806821
Rv0543c	Rv0543c	423.937	0.232585	0.348709	0.666987	0.50478	0.858058
Rv0544c	Rv0544c	223.002	0.034752	0.385216	0.0902142	0.928117	0.985985
Rv0545c	pitA	1626.23	-0.0723747	0.341253	-0.212085	0.832041	0.962144
Rv0546c	Rv0546c	86.6121	-0.0300523	0.42275	-0.0710878	0.943328	0.988975
Rv0547c	Rv0547c	451.81	0.204375	0.333125	0.613508	0.53954	0.87128
Rv0548c	menB	581.152	-0.035508	0.363843	-0.0975914	0.922257	0.985521
Rv0549c	vapC3	142.414	0.152944	0.406265	0.376464	0.706572	0.924115
Rv0550c	vapB3	56.282	0.238968	0.449644	0.53146	0.5951	0.891053
Rv0551c	fadD8	94.004	-0.290814	0.413076	-0.70402	0.48142	0.852006
Rv0552	Rv0552	243.236	0.272867	0.318379	0.857049	0.391418	0.811536
Rv0553	menC	121.593	0.166199	0.362686	0.458245	0.646777	0.907755
Rv0554	bpoC	161.213	-0.866509	0.453705	-1.90985	0.0561523	0.491231
Rv0555	menD	643.383	0.455014	0.315954	1.44013	0.149832	0.654427
Rv0556	Rv0556	179.834	0.118749	0.388382	0.305753	0.759792	0.941359
Rv0557	mgtA	1311.47	0.79659	0.602014	1.32321	0.185766	0.687058
Rv0558	menH	616.097	0.368349	0.456127	0.807557	0.419346	0.82483
Rv0559c	Rv0559c	417.253	0.245886	0.367845	0.66845	0.503847	0.858058
Rv0560c	Rv0560c	185.895	0.0370151	0.342287	0.108141	0.913884	0.984006
Rv0561c	Rv0561c	260.519	0.650082	0.360175	1.8049	0.0710896	0.524893
Rv0562	grcC1	828.06	0.253766	0.301695	0.841136	0.400272	0.817431
Rv0563	htpX	3544.83	0.636972	0.478752	1.33049	0.183358	0.687048
Rv0564c	gpdA1	197.201	0.11159	0.368457	0.302857	0.761999	0.942411
Rv0565c	Rv0565c	192.446	0.399373	0.350685	1.13884	0.254772	0.736993
Rv0566c	Rv0566c	97.5084	-0.368827	0.372544	-0.990023	0.322163	0.784394
Rv0567	Rv0567	620.654	-0.151243	0.328446	-0.460482	0.64517	0.906695
Rv0568	cyp135B1	1625.74	0.612312	0.3301	1.85493	0.0636065	0.504359
Rv0569	Rv0569	1421.49	4.19888	1.55357	2.70273	NA	NA
Rv0570	nrdZ	3105.67	4.58334	1.61286	2.84176	NA	NA
Rv0571c	Rv0571c	2174.75	4.10016	1.59644	2.56831	NA	NA
Rv0572c	Rv0572c	422.863	4.64305	1.56503	2.96675	NA	NA
Rv0573c	pncB2	198.26	2.94547	1.25224	2.35216	0.0186645	0.401732
Rv0574c	Rv0574c	597.678	3.88617	1.40306	2.76978	0.00560936	0.257063
Rv0575c	Rv0575c	90.5683	1.36953	0.523952	2.61384	0.00895302	0.324506
Rv0576	Rv0576	307.263	-0.0412207	0.394291	-0.104544	0.916738	0.98545
Rv0577	TB27.3	257.959	-0.669655	0.384607	-1.74114	0.0816592	0.543751
Rv0578c	PE_PGRS7	883.402	-0.151003	0.411317	-0.36712	0.713529	0.92531
Rv0579	Rv0579	692.08	0.396517	0.319173	1.24232	0.214117	0.711996
Rv0580c	Rv0580c	416.881	0.103901	0.449754	0.231018	0.817301	0.959804
Rv0581	vapB26	147.177	0.100412	0.362678	0.276863	0.781885	0.948188
Rv0582	vapC26	152.933	-0.0363779	0.39895	-0.0911842	0.927346	0.985985
Rv0583c	lpqN	55.9477	-0.546132	0.511298	-1.06813	0.285462	0.764504
Rv0584	Rv0584	161.645	-0.928876	0.411585	-2.25682	0.024019	0.437278
Rv0585c	Rv0585c	152.377	-0.10793	0.343313	-0.314376	0.753235	0.939103
Rv0586	mce2R	1204.31	0.451024	0.415885	1.08449	0.278147	0.76105
Rv0587	yrbE2A	760.929	0.716247	0.407448	1.75789	0.0787668	0.53771
Rv0588	yrbE2B	574.034	0.448002	0.374588	1.19599	0.231701	0.718373
Rv0589	mce2A	638.474	0.331427	0.431659	0.767798	0.442607	0.834753
Rv0590	mce2B	416.522	0.618766	0.407444	1.51865	0.12885	0.624886
Rv0590A	Rv0590A	101.585	0.765158	0.386516	1.97963	0.0477453	0.483007
Rv0591	mce2C	86.902	0.0377038	0.505374	0.0746057	0.940528	0.988773
Rv0592	mce2D	82.442	0.234389	0.449247	0.521736	0.601854	0.892299
Rv0593	lprL	68.4476	0.2244	0.49097	0.457054	0.647632	0.907817
Rv0594	mce2F	281.894	-0.127301	0.382119	-0.333144	0.739026	0.934439
Rv0595c	vapC4	38.5655	-0.994419	0.456531	-2.17821	0.0293906	0.458001
Rv0596c	vapB4	23.3839	-1.43944	0.561431	-2.56388	0.010351	0.342796
Rv0597c	Rv0597c	110.226	-0.157842	0.432422	-0.365018	0.715098	0.925424
Rv0598c	vapC27	130.274	-0.22444	0.388456	-0.577773	0.563417	0.879457
Rv0599c	vapB27	98.1591	-0.10808	0.417224	-0.259045	0.795601	0.953413
Rv0600c	Rv0600c	3.38251	-0.160516	1.02964	-0.155896	0.876115	0.973628
Rv0601c	Rv0601c	3.04322	-1.60781	1.20828	-1.33065	0.183303	0.687048
Rv0602c	tcrA	19.6102	-0.110887	0.569612	-0.194671	0.84565	0.964432
Rv0603	Rv0603	25.9863	0.356266	0.602615	0.5912	0.554387	0.875258
Rv0604	lpqO	208.776	0.211003	0.325227	0.648787	0.516476	0.861311
Rv0605	Rv0605	197.124	0.384537	0.350149	1.09821	0.272113	0.757909
Rv0606	Rv0606	310.704	0.404397	0.349408	1.15738	0.247118	0.730906
Rv0607	Rv0607	45.5656	-0.187924	0.439325	-0.427757	0.668828	0.912227
Rv0608	vapB28	564.776	0.203723	0.361029	0.564285	0.57256	0.882908
Rv0609	vapC28	660.081	0.0125348	0.368842	0.0339842	0.97289	0.994826
Rv0609A	Rv0609A	207.639	-0.266565	0.352277	-0.756693	0.449234	0.837539
Rv0610c	Rv0610c	684.129	0.141787	0.390376	0.363206	0.716451	0.925424
Rv0611c	Rv0611c	863.851	0.321107	0.329552	0.974374	0.329871	0.784394
Rv0612	Rv0612	312.015	-0.395358	0.581086	-0.680379	0.496265	0.85654
Rv0613c	Rv0613c	877.122	-0.25588	0.483849	-0.528844	0.596914	0.891385
Rv0614	Rv0614	37.586	-0.232537	0.467377	-0.497535	0.618812	0.897219
Rv0615	Rv0615	610.276	0.403584	0.347403	1.16172	0.245351	0.73008
Rv0616A	vapB29	109.139	-0.265242	0.421289	-0.629595	0.52896	0.863994
Rv0616c	Rv0616c	16.0418	-1.60437	0.736282	-2.17902	0.0293301	0.458001
Rv0617	vapC29	129.758	-0.154103	0.381616	-0.403818	0.686347	0.920214
Rv0618	galTa	70.6858	-0.346668	0.404254	-0.857551	0.39114	0.811382
Rv0619	galTb	8.94468	-0.91889	0.758057	-1.21216	0.22545	0.713953
Rv0620	galK	9.74425	-1.57173	1.0052	-1.56361	0.11791	0.611179
Rv0621	Rv0621	207.372	0.146803	0.359706	0.408119	0.683186	0.917562
Rv0622	Rv0622	69.6208	0.282508	0.469639	0.601542	0.547479	0.872672
Rv0623	vapB30	205.841	0.115371	0.407019	0.283455	0.776828	0.945227
Rv0624	vapC30	157.655	-0.00319529	0.392178	-0.00814755	0.993499	0.999768
Rv0625c	Rv0625c	271.948	0.172638	0.348147	0.495877	0.619981	0.897881
Rv0626	vapB5	332.852	0.238901	0.379716	0.629156	0.529247	0.86409
Rv0627	vapC5	318.927	0.226639	0.372747	0.608024	0.543171	0.87128
Rv0628c	Rv0628c	2122.71	0.983992	0.344151	2.85919	0.00424726	0.231701
Rv0629c	recD	107.422	-0.287563	0.424414	-0.677552	0.498056	0.857276
Rv0630c	recB	140.798	-0.871329	0.433194	-2.01141	0.0442823	0.479667
Rv0631c	recC	137.972	-0.43892	0.412128	-1.06501	0.286872	0.764504
Rv0632c	echA3	980.31	0.229095	0.362643	0.631737	0.527558	0.86381
Rv0633c	Rv0633c	204.863	0.069698	0.343572	0.202863	0.839242	0.962928
Rv0634A	Rv0634A	599.941	-0.0352372	0.377401	-0.0933681	0.925611	0.985985
Rv0634B	rpmG2	793.749	-0.25262	0.360157	-0.701415	0.483044	0.852006
Rv0634c	Rv0634c	376.249	0.460087	0.373016	1.23342	0.217418	0.712036
Rv0635	hadA	1567.74	-0.344348	0.368772	-0.93377	0.350423	0.798275
Rv0636	hadB	1078.75	-0.323756	0.393983	-0.821749	0.41122	0.823956
Rv0637	hadC	1116.45	-0.348816	0.384452	-0.907309	0.364243	0.803229
Rv0638	secE1	2331.8	0.140227	0.339973	0.412464	0.679999	0.916108
Rv0639	nusG	2739.01	-0.0222684	0.305893	-0.0727979	0.941967	0.988975
Rv0640	rplK	1387.54	-0.0910829	0.314037	-0.290039	0.771787	0.944367
Rv0641	rplA	2451.92	0.044713	0.313104	0.142806	0.886444	0.974966
Rv0642c	mmaA4	1136.95	-0.0146776	0.315238	-0.0465605	0.962864	0.993402
Rv0643c	mmaA3	831.607	-0.326524	0.343194	-0.951427	0.341388	0.792908
Rv0644c	mmaA2	1410.4	-0.254992	0.330519	-0.771489	0.440417	0.833725
Rv0645c	mmaA1	827.219	-0.3356	0.370108	-0.906762	0.364532	0.803422
Rv0646c	lipG	1015.76	0.213853	0.404412	0.528799	0.596945	0.891385
Rv0647c	Rv0647c	1582.63	0.274787	0.428201	0.641724	0.521052	0.863314
Rv0648	Rv0648	317.918	0.294762	0.512132	0.575557	0.564914	0.880154
Rv0649	fabD2	40.6553	-0.0128598	0.504678	-0.0254812	0.979671	0.996888
Rv0650	Rv0650	20.2623	0.29788	0.615184	0.484213	0.628235	0.902371
Rv0651	rplJ	462.631	-0.278966	0.353523	-0.789103	0.430052	0.829402
Rv0652	rplL	223.618	-1.11072	0.472329	-2.35157	0.0186944	0.401732
Rv0653c	Rv0653c	139.935	0.128274	0.421577	0.304271	0.760922	0.942097
Rv0654	Rv0654	263.213	-0.270119	0.336437	-0.802883	0.422042	0.827278
Rv0655	mkl	1311.62	-1.33639	0.612667	-2.18127	0.0291636	0.458001
Rv0656c	vapC6	131.137	-0.240114	0.46552	-0.515798	0.605996	0.893025
Rv0657c	vapB6	142.154	0.0804615	0.401388	0.200458	0.841122	0.962928
Rv0658c	Rv0658c	100.554	-0.128959	0.446034	-0.289124	0.772486	0.944367
Rv0659c	mazF2	1139.25	0.545563	0.359301	1.5184	0.128914	0.624886
Rv0660c	mazE2	1192.2	0.884635	0.40485	2.18509	0.0288821	0.458001
Rv0661c	vapC7	15.6405	0.604486	0.722586	0.836559	0.402841	0.818542
Rv0662c	vapB7	25.0042	0.810329	0.634697	1.27672	0.201702	0.697828
Rv0663	atsD	988.573	-0.455449	0.331125	-1.37546	0.168989	0.669426
Rv0664	vapB8	130.078	-0.705446	0.372371	-1.89447	0.058163	0.493023
Rv0665	vapC8	88.8438	-0.897167	0.419821	-2.13702	0.0325962	0.460814
Rv0666	Rv0666	36.2743	-0.805637	0.551485	-1.46085	0.144057	0.6453
Rv0667	rpoB	6275.1	-0.535517	0.441765	-1.21222	0.225428	0.713953
Rv0668	rpoC	4742.82	-0.38565	0.422239	-0.913346	0.361061	0.802968
Rv0669c	Rv0669c	263.608	-0.0566093	0.389323	-0.145404	0.884392	0.973759
Rv0670	end	1172.93	0.825505	0.442522	1.86546	0.0621174	0.500751
Rv0671	lpqP	484.418	0.415499	0.343513	1.20956	0.226448	0.715205
Rv0672	fadE8	926.733	-0.0713193	0.340815	-0.209261	0.834244	0.962144
Rv0673	echA4	359.89	0.179349	0.374688	0.478661	0.63218	0.902371
Rv0674	Rv0674	161.414	-0.0997629	0.347348	-0.287213	0.773949	0.944675
Rv0675	echA5	208.797	-1.01559	0.390653	-2.59974	0.00932955	0.329824
Rv0676c	mmpL5	832.381	1.12321	0.454817	2.46958	0.0135272	0.359894
Rv0677c	mmpS5	227.275	0.97205	0.485122	2.00373	0.0450995	0.479667
Rv0678	Rv0678	196.683	1.25495	0.528153	2.37612	0.0174959	0.396343
Rv0679c	Rv0679c	184.118	0.185508	0.326658	0.567897	0.570105	0.882908
Rv0680c	Rv0680c	164.17	-0.223583	0.365285	-0.612078	0.540486	0.87128
Rv0681	Rv0681	175.269	-0.748743	0.410398	-1.82443	0.0680871	0.520233
Rv0682	rpsL	1652.84	-0.235116	0.428036	-0.549292	0.582805	0.887226
Rv0683	rpsG	1682.02	0.0156991	0.375018	0.0418623	0.966608	0.993521
Rv0684	fusA1	5750.94	0.159697	0.340199	0.469422	0.638768	0.904024
Rv0685	tuf	4891.44	-0.498215	0.451973	-1.10231	0.270327	0.755845
Rv0686	Rv0686	545.324	0.668075	0.356695	1.87296	0.0610745	0.500751
Rv0687	Rv0687	372.4	-0.379007	0.320429	-1.18281	0.236884	0.725553
Rv0688	Rv0688	884.718	-0.361323	0.332647	-1.08621	0.277388	0.76105
Rv0689c	Rv0689c	2.50747	-0.926125	1.34439	-0.688883	0.490897	0.855543
Rv0690c	Rv0690c	198.963	-0.746422	0.463284	-1.61115	0.107146	0.588158
Rv0691A	Rv0691A	411.641	-0.0626419	0.581137	-0.107792	0.914161	0.984006
Rv0691c	Rv0691c	101.293	-0.440434	0.43621	-1.00968	0.312647	0.77859
Rv0692	Rv0692	749.191	-0.507147	0.573127	-0.884876	0.376223	0.808668
Rv0693	pqqE	826.092	-0.424634	0.60488	-0.702014	0.48267	0.852006
Rv0694	lldD1	571.692	-0.564149	0.600933	-0.938789	0.347839	0.798268
Rv0695	Rv0695	523.309	-0.890401	0.540303	-1.64797	0.0993595	0.576567
Rv0696	Rv0696	548.847	-0.973713	0.590134	-1.64999	0.0989456	0.576567
Rv0697	Rv0697	138.837	-1.30814	0.623902	-2.0967	0.0360198	0.461396
Rv0698	Rv0698	15.7433	-0.405955	0.58703	-0.69154	0.489226	0.855487
Rv0699	Rv0699	2.06659	-1.61738	1.39405	-1.1602	0.245966	0.730751
Rv0700	rpsJ	948.035	-1.16316	0.627123	-1.85476	0.06363	0.504359
Rv0701	rplC	1113.43	-1.16923	0.571963	-2.04425	0.0409291	0.477683
Rv0702	rplD	944.761	-1.1346	0.510199	-2.22383	0.0261597	0.447974
Rv0703	rplW	463.56	-1.33512	0.516483	-2.58503	0.00973698	0.334667
Rv0704	rplB	738.95	-1.54191	0.519795	-2.96638	0.00301323	0.2142
Rv0705	rpsS	273.415	-1.5069	0.514786	-2.92723	0.00341997	0.216474
Rv0706	rplV	395.351	-1.29319	0.537554	-2.40568	0.0161422	0.378809
Rv0707	rpsC	655.26	-1.5337	0.571124	-2.6854	0.00724431	0.310571
Rv0708	rplP	367.017	-1.31366	0.546113	-2.40547	0.0161519	0.378809
Rv0709	rpmC	356.028	-1.33056	0.558128	-2.38396	0.0171273	0.39021
Rv0710	rpsQ	550.608	-1.36802	0.523351	-2.61396	0.00895007	0.324506
Rv0711	atsA	709.066	-0.471577	0.4034	-1.16901	0.242401	0.728632
Rv0712	Rv0712	334.492	-0.11543	0.400749	-0.288035	0.77332	0.944367
Rv0713	Rv0713	428.264	-0.227786	0.379769	-0.599801	0.548639	0.87346
Rv0714	rplN	736.327	-0.949376	0.335439	-2.83025	0.00465119	0.231701
Rv0715	rplX	619.57	-1.03635	0.322977	-3.20874	0.00133319	0.145886
Rv0716	rplE	703.765	-0.987713	0.326103	-3.02883	0.00245499	0.189918
Rv0717	rpsN1	411.737	-1.12201	0.344415	-3.25772	0.00112312	0.139933
Rv0718	rpsH	891.771	-1.04123	0.360413	-2.88899	0.00386485	0.223321
Rv0719	rplF	892.836	-0.999991	0.366275	-2.73016	0.00633031	0.286806
Rv0720	rplR	726.261	-0.819998	0.358053	-2.29016	0.0220119	0.426027
Rv0721	rpsE	1462.63	-0.715984	0.361142	-1.98256	0.0474168	0.482455
Rv0722	rpmD	469.558	-0.903122	0.399597	-2.26008	0.0238161	0.435572
Rv0723	rplO	789.773	-0.636777	0.386885	-1.64591	0.0997822	0.576567
Rv0724	sppA	4883.27	0.91355	0.40644	2.24769	0.0245961	0.439752
Rv0724A	Rv0724A	34.0172	-0.770526	0.518812	-1.48517	0.137498	0.638188
Rv0725c	Rv0725c	128.327	-0.715393	0.443117	-1.61446	0.106428	0.586902
Rv0726c	Rv0726c	321.969	-0.571691	0.429039	-1.33249	0.182698	0.687048
Rv0727c	fucA	40.6398	0.694833	0.461244	1.50643	0.131957	0.625699
Rv0728c	serA2	99.2621	0.309102	0.499388	0.618963	0.535941	0.869868
Rv0729	xylB	240.627	0.401229	0.383933	1.04505	0.295999	0.768607
Rv0730	Rv0730	1340.48	-0.0657482	0.383276	-0.171543	0.863797	0.969856
Rv0731c	Rv0731c	206.768	-0.783268	0.421103	-1.86004	0.0628802	0.500751
Rv0732	secY	741.565	-0.681221	0.427082	-1.59506	0.110699	0.594018
Rv0733	adk	480.337	-0.777547	0.435649	-1.7848	0.0742938	0.526833
Rv0734	mapA	593.718	-0.427593	0.405404	-1.05473	0.291548	0.768607
Rv0735	sigL	262.939	-0.565666	0.398298	-1.42021	0.155547	0.662856
Rv0736	rslA	152.426	-1.08992	0.512855	-2.12521	0.0335695	0.460814
Rv0737	Rv0737	68.686	-0.694892	0.495766	-1.40165	0.161019	0.666648
Rv0738	Rv0738	1089.48	0.626354	0.375979	1.66593	0.0957274	0.576567
Rv0739	Rv0739	335.319	-0.324145	0.46943	-0.690508	0.489875	0.855543
Rv0740	Rv0740	900.412	-0.120076	0.392414	-0.305992	0.759611	0.941359
Rv0741	Rv0741	574.636	-0.304405	0.406183	-0.749428	0.453599	0.83999
Rv0742	PE_PGRS8	197.295	-0.402852	0.4296	-0.937738	0.348379	0.798268
Rv0743c	Rv0743c	275.055	-0.302267	0.4373	-0.691212	0.489432	0.855487
Rv0744c	Rv0744c	288.415	0.11737	0.463263	0.253355	0.799994	0.954677
Rv0745	Rv0745	35.6298	-0.217685	0.587205	-0.370714	0.71085	0.924763
Rv0746	PE_PGRS9	169.526	-0.443834	0.440724	-1.00706	0.313908	0.780818
Rv0747	PE_PGRS10	1515.71	0.182063	0.477286	0.381455	0.702866	0.924115
Rv0748	vapB31	154.461	0.0290691	0.400101	0.0726545	0.942081	0.988975
Rv0749	vapC31	60.9583	-0.63329	0.419781	-1.50862	0.131396	0.625699
Rv0749A	Rv0749A	137.844	-0.458495	0.467159	-0.981453	0.32637	0.784394
Rv0750	Rv0750	252.207	0.0233585	0.414079	0.0564107	0.955015	0.992091
Rv0751c	mmsB	330.42	0.356379	0.320313	1.1126	0.265881	0.748835
Rv0752c	fadE9	224.289	0.113557	0.333895	0.340097	0.733784	0.932907
Rv0753c	mmsA	284.851	0.487264	0.345929	1.40857	0.158963	0.665665
Rv0754	PE_PGRS11	189.401	0.321748	0.408781	0.787091	0.431228	0.829402
Rv0755A	Rv0755A	640.79	-0.0520744	0.370078	-0.140712	0.888097	0.975977
Rv0755c	PPE12	490.501	-0.157306	0.355726	-0.44221	0.658337	0.909489
Rv0756c	Rv0756c	761.348	0.373556	0.378844	0.986041	0.324113	0.784394
Rv0757	phoP	752.82	0.321217	0.371986	0.863519	0.387852	0.810829
Rv0758	phoR	1018	0.319605	0.332083	0.962423	0.335837	0.785154
Rv0759c	Rv0759c	290.759	-0.136076	0.364169	-0.373661	0.708657	0.924568
Rv0760c	Rv0760c	208.213	-0.29031	0.453021	-0.640831	0.521632	0.863314
Rv0761c	adhB	570.061	-0.326732	0.391319	-0.834951	0.403745	0.818542
Rv0762c	Rv0762c	115.331	-0.107513	0.362059	-0.296949	0.766505	0.944367
Rv0763c	Rv0763c	41.9137	-0.462203	0.467282	-0.98913	0.322599	0.784394
Rv0764c	cyp51	115.313	0.110521	0.386118	0.286237	0.774696	0.944675
Rv0765c	Rv0765c	119.764	0.318697	0.40832	0.780509	0.435092	0.831198
Rv0766c	cyp123	144.488	0.0204807	0.347544	0.0589297	0.953008	0.99078
Rv0767c	Rv0767c	90.9544	-0.0338742	0.37249	-0.0909399	0.92754	0.985985
Rv0768	aldA	485.267	0.0195898	0.305855	0.0640494	0.948931	0.990092
Rv0769	Rv0769	227.52	-0.320808	0.369631	-0.867913	0.385442	0.810829
Rv0770	Rv0770	152.605	-0.371664	0.431608	-0.861116	0.389174	0.810829
Rv0771	Rv0771	56.841	-0.498386	0.504025	-0.988813	0.322754	0.784394
Rv0772	purD	234.722	-0.308761	0.376096	-0.820961	0.411668	0.823956
Rv0773c	ggtA	152.644	-0.308283	0.409456	-0.752909	0.451504	0.838863
Rv0774c	Rv0774c	211.292	-0.407016	0.42936	-0.947961	0.343149	0.794504
Rv0775	Rv0775	216.263	-0.169183	0.421476	-0.401405	0.688122	0.920629
Rv0776c	Rv0776c	187.731	0.775372	0.506627	1.53046	0.125903	0.622998
Rv0777	purB	1072.31	0.33729	0.315017	1.0707	0.284303	0.764339
Rv0778	cyp126	383.584	0.38755	0.33484	1.15742	0.247101	0.730906
Rv0779c	Rv0779c	22.2413	-0.186359	0.528873	-0.352371	0.72456	0.928241
Rv0780	purC	73.6594	-0.0722682	0.428538	-0.168639	0.866081	0.971873
Rv0781	ptrBa	145.949	-0.155159	0.369949	-0.419406	0.67492	0.91372
Rv0782	ptrBb	118.894	-0.303002	0.372953	-0.812442	0.416538	0.82483
Rv0783c	emrB	230.969	0.265757	0.394917	0.672943	0.500983	0.858058
Rv0784	Rv0784	3392	0.821847	1.09486	0.75064	0.452869	0.83999
Rv0785	Rv0785	1340.24	0.540795	0.608909	0.888137	0.374467	0.808668
Rv0786c	Rv0786c	56.6725	0.545649	0.496572	1.09883	0.271842	0.757909
Rv0787	Rv0787	107.925	-0.268155	0.34783	-0.770938	0.440744	0.833725
Rv0787A	Rv0787A	205.985	0.0501456	0.398773	0.12575	0.89993	0.982618
Rv0788	purQ	454.084	-0.0219119	0.368158	-0.0595177	0.95254	0.99078
Rv0789c	Rv0789c	101.865	0.133863	0.552745	0.242179	0.808642	0.957434
Rv0790c	Rv0790c	37.3027	-0.067716	0.442267	-0.153111	0.878311	0.973628
Rv0791c	Rv0791c	56.6845	0.271378	0.418768	0.648039	0.51696	0.861311
Rv0792c	Rv0792c	96.1781	-0.00698186	0.486189	-0.0143604	0.988542	0.998814
Rv0793	Rv0793	18.0728	-1.02998	0.646674	-1.59274	0.111218	0.595504
Rv0794c	Rv0794c	298.212	0.0391736	0.389273	0.100633	0.919842	0.985521
Rv0795	Rv0795	23.7544	0.0558917	0.506452	0.110359	0.912125	0.984006
Rv0796	Rv0796	37.2256	-0.33081	0.499703	-0.662015	0.507962	0.858058
Rv0797	Rv0797	51.0925	-0.26283	0.409705	-0.641511	0.521191	0.863314
Rv0798c	cfp29	173.243	-0.798119	0.469047	-1.70158	0.088835	0.563092
Rv0799c	Rv0799c	208.662	-0.116282	0.382571	-0.30395	0.761166	0.942097
Rv0800	pepC	202.198	0.475366	0.41233	1.15288	0.248961	0.734721
Rv0801	Rv0801	165.51	0.251902	0.412797	0.610232	0.541708	0.87128
Rv0802c	Rv0802c	342.851	0.259387	0.433512	0.598339	0.549614	0.87346
Rv0803	purL	923.169	0.120901	0.336482	0.35931	0.719363	0.926321
Rv0804	Rv0804	116.051	-0.0657744	0.442765	-0.148554	0.881906	0.973628
Rv0805	Rv0805	3514.14	0.796569	0.415827	1.91563	0.0554126	0.491231
Rv0806c	cpsY	988.712	0.296044	0.422319	0.700998	0.483304	0.852006
Rv0807	Rv0807	252.235	0.114752	0.443701	0.258625	0.795925	0.953413
Rv0808	purF	2221.78	0.510957	0.374816	1.36322	0.172813	0.672547
Rv0809	purM	1007.47	0.148524	0.323055	0.459749	0.645696	0.907115
Rv0810c	Rv0810c	1466.4	-9.35911e-05	0.342548	-0.00027322	0.999782	0.999782
Rv0811c	Rv0811c	1053.2	0.590003	0.407558	1.44765	0.147714	0.653453
Rv0812	Rv0812	169.659	0.296909	0.380328	0.780667	0.434998	0.831198
Rv0813c	Rv0813c	1760.19	0.352428	0.357292	0.986388	0.323943	0.784394
Rv0814c	sseC2	1483.99	0.131234	0.436057	0.300956	0.763448	0.942665
Rv0815c	cysA2	1415.18	-0.16556	0.418038	-0.39604	0.692076	0.921062
Rv0816c	thiX	107.866	0.187172	0.454895	0.411461	0.680734	0.916302
Rv0817c	Rv0817c	122.418	-0.00151759	0.425179	-0.0035693	0.997152	0.999782
Rv0818	Rv0818	1154.18	0.15539	0.312352	0.497482	0.618849	0.897219
Rv0819	mshD	607.961	0.00219447	0.314933	0.00696806	0.99444	0.999782
Rv0820	phoT	199.923	-0.113529	0.376144	-0.301824	0.762786	0.942411
Rv0821c	phoY2	756.262	0.165751	0.367932	0.450495	0.652354	0.908589
Rv0822c	Rv0822c	982.945	-0.214338	0.38113	-0.562377	0.573859	0.882908
Rv0823c	Rv0823c	1721.82	0.647076	0.433434	1.4929	0.135462	0.635927
Rv0824c	desA1	2838.69	1.23758	0.490899	2.52104	0.0117007	0.352562
Rv0825c	Rv0825c	144.57	0.0174876	0.393392	0.0444534	0.964543	0.993402
Rv0826	Rv0826	61.1285	-0.947982	0.473536	-2.00192	0.0452932	0.479667
Rv0827c	kmtR	457.895	1.35141	0.644134	2.09802	0.0359033	0.461396
Rv0828c	Rv0828c	29.6406	-1.22011	0.735173	-1.65963	0.0969898	0.576567
Rv0829	Rv0829	51.9353	-0.316511	0.459182	-0.689291	0.49064	0.855543
Rv0830	Rv0830	91.9938	-0.263492	0.542291	-0.485886	0.627048	0.902371
Rv0831c	Rv0831c	312.611	0.126166	0.364348	0.346279	0.729133	0.929662
Rv0832	PE_PGRS12	210.622	-0.585022	0.415125	-1.40927	0.158756	0.665665
Rv0833	PE_PGRS13	113.32	-0.847371	0.405347	-2.09048	0.0365743	0.464325
Rv0834c	PE_PGRS14	1170.1	0.339095	0.344939	0.983057	0.32558	0.784394
Rv0835	lpqQ	194.731	0.309557	0.452309	0.684394	0.493727	0.855543
Rv0836c	Rv0836c	17.2856	-0.767884	0.627283	-1.22414	0.220899	0.712036
Rv0837c	Rv0837c	35.4012	-0.0746395	0.480099	-0.155467	0.876453	0.973628
Rv0838	lpqR	497.652	0.210218	0.348939	0.602447	0.546876	0.872672
Rv0839	Rv0839	392.696	-0.158148	0.385524	-0.410217	0.681647	0.916396
Rv0840c	pip	105.925	-1.00457	0.527083	-1.9059	0.0566632	0.491231
Rv0841	Rv0841	4.46678	-1.85859	1.21477	-1.52999	0.126019	0.622998
Rv0842	Rv0842	77.993	-0.343294	0.391111	-0.87774	0.380085	0.810476
Rv0843	Rv0843	69.9489	-0.79304	0.435973	-1.81901	0.0689094	0.521567
Rv0844c	narL	351.403	0.0284357	0.372969	0.0762416	0.939227	0.988569
Rv0845	Rv0845	85.3764	-0.389443	0.444405	-0.876326	0.380853	0.810606
Rv0846c	Rv0846c	139.167	-0.00635669	0.338645	-0.0187709	0.985024	0.998443
Rv0847	lpqS	73.0586	1.19555	0.424556	2.81601	0.00486245	0.231701
Rv0848	cysK2	165.655	-0.139764	0.360306	-0.387902	0.698089	0.92341
Rv0849	Rv0849	33.9949	-0.93542	0.576254	-1.62328	0.10453	0.582833
Rv0850	Rv0850	6.4624	-0.616008	0.859368	-0.716815	0.473488	0.845475
Rv0851c	Rv0851c	190.775	0.165046	0.432943	0.381218	0.703041	0.924115
Rv0852	fadD16	130.225	-0.645204	0.380763	-1.6945	0.0901703	0.567096
Rv0853c	pdc	613.19	-0.134941	0.373967	-0.360838	0.718221	0.925516
Rv0854	Rv0854	340.332	-0.249946	0.405761	-0.615993	0.537899	0.869988
Rv0855	far	457.946	-0.334751	0.378247	-0.885008	0.376153	0.808668
Rv0856	Rv0856	264.295	0.0933066	0.33606	0.277649	0.781282	0.948188
Rv0857	Rv0857	330.062	0.253164	0.367933	0.688071	0.491408	0.855543
Rv0858c	dapC	94.7719	-0.602385	0.489551	-1.23048	0.218516	0.712036
Rv0859	fadA	982.089	-0.988087	0.441395	-2.23856	0.0251848	0.4443
Rv0860	fadB	2259.41	-0.92697	0.435433	-2.12884	0.0332671	0.460814
Rv0861c	ercc3	1002.64	0.607221	0.375199	1.6184	0.105576	0.583819
Rv0862c	Rv0862c	437.119	0.407211	0.354351	1.14917	0.250484	0.735948
Rv0863	Rv0863	648.66	0.53897	0.392691	1.3725	0.169907	0.670047
Rv0864	moaC2	1435.67	0.358096	0.358847	0.997906	0.318325	0.784394
Rv0865	mog	598.382	0.583444	0.37039	1.57522	0.115207	0.603587
Rv0866	moaE2	263.325	0.618174	0.349885	1.76679	0.0772631	0.534173
Rv0867c	rpfA	575.043	0.21156	0.643821	0.328601	0.742457	0.935857
Rv0868c	moaD2	197.534	0.0917145	0.332707	0.275662	0.782808	0.948188
Rv0869c	moaA2	1147.55	0.00107918	0.30579	0.00352916	0.997184	0.999782
Rv0870c	Rv0870c	623.029	-0.0452532	0.308211	-0.146825	0.88327	0.973628
Rv0871	cspB	907.375	0.262497	0.38987	0.673292	0.500762	0.858058
Rv0872c	PE_PGRS15	2123.56	0.606402	0.387358	1.56548	0.11747	0.609836
Rv0873	fadE10	2513.7	0.523966	0.378558	1.38411	0.166325	0.669426
Rv0874c	Rv0874c	628.157	0.902414	0.432198	2.08796	0.0368013	0.464325
Rv0875c	Rv0875c	296.718	0.640331	0.372113	1.7208	0.0852879	0.553599
Rv0876c	Rv0876c	964.462	0.649456	0.375457	1.72978	0.0836704	0.549578
Rv0877	Rv0877	2063.16	0.51608	0.322626	1.59962	0.109682	0.593355
Rv0878c	PPE13	139.333	-0.445494	0.409591	-1.08766	0.276747	0.760959
Rv0879c	Rv0879c	195.507	0.0701835	0.339682	0.206616	0.83631	0.962928
Rv0880	Rv0880	142.116	-0.461572	0.351335	-1.31376	0.188925	0.693108
Rv0881	Rv0881	175.346	-0.757333	0.352446	-2.14879	0.0316508	0.460814
Rv0882	Rv0882	39.1758	-0.692263	0.496804	-1.39343	0.163489	0.669426
Rv0883c	Rv0883c	251.873	-1.00562	0.512079	-1.96381	0.0495523	0.485586
Rv0884c	serC	2967.14	0.360119	0.435311	0.827268	0.408085	0.821736
Rv0885	Rv0885	1918.11	-0.65448	0.466901	-1.40175	0.160989	0.666648
Rv0886	fprB	676.889	-0.826552	0.504688	-1.63775	0.101474	0.581593
Rv0887c	Rv0887c	20.8164	-1.72652	0.675364	-2.55643	0.0105754	0.342796
Rv0888	Rv0888	129.939	-1.9214	0.60107	-3.19663	0.00139043	0.145886
Rv0889c	citA	524.018	0.342536	0.391359	0.875246	0.38144	0.810715
Rv0890c	Rv0890c	245.106	-0.45556	0.329322	-1.38333	0.166564	0.669426
Rv0891c	Rv0891c	47.8592	-0.71775	0.439618	-1.63267	0.102539	0.581593
Rv0892	Rv0892	449.863	-0.558013	0.355092	-1.57146	0.116076	0.604169
Rv0893c	Rv0893c	26.5821	-0.435775	0.517133	-0.842675	0.39941	0.816964
Rv0894	Rv0894	15.6228	-0.467204	0.60973	-0.766247	0.443529	0.834916
Rv0895	Rv0895	33.7931	-0.638585	0.471538	-1.35426	0.175654	0.676648
Rv0896	gltA2	1314.02	-0.261304	0.420588	-0.621283	0.534414	0.868967
Rv0897c	Rv0897c	404.454	0.619662	0.384879	1.61002	0.107394	0.588158
Rv0898c	Rv0898c	392.013	0.903736	0.485188	1.86265	0.0625112	0.500751
Rv0899	ompA	333.19	0.0809991	0.351068	0.230722	0.817531	0.959804
Rv0900	Rv0900	77.3617	-0.462279	0.397752	-1.16223	0.245142	0.73008
Rv0901	Rv0901	357.182	-0.451994	0.349478	-1.29334	0.195894	0.697335
Rv0902c	prrB	1001.22	0.947415	0.373788	2.53463	0.0112566	0.352562
Rv0903c	prrA	1135.51	0.738525	0.360612	2.04798	0.0405622	0.477502
Rv0904c	accD3	140.885	-0.259699	0.409069	-0.634854	0.525524	0.863314
Rv0905	echA6	645.109	0.640568	0.394936	1.62195	0.104813	0.582833
Rv0906	Rv0906	702.173	0.63086	0.39255	1.60708	0.108036	0.588444
Rv0907	Rv0907	585.318	0.371234	0.385738	0.9624	0.335849	0.785154
Rv0908	ctpE	490.332	0.435693	0.355102	1.22695	0.219841	0.712036
Rv0909	Rv0909	564.41	0.43872	0.412342	1.06397	0.287341	0.764772
Rv0910	Rv0910	716.643	-0.0102158	0.341361	-0.0299266	0.976126	0.995603
Rv0911	Rv0911	181.059	-0.732223	0.359508	-2.03673	0.0416767	0.477683
Rv0912	Rv0912	46.4988	-0.932668	0.443162	-2.10457	0.0353284	0.461396
Rv0913c	Rv0913c	326.923	1.59176	0.590794	2.69426	0.00705441	0.305717
Rv0914c	Rv0914c	466.931	1.10667	0.441899	2.50434	0.0122681	0.352562
Rv0915c	PPE14	123.609	0.27904	0.352185	0.792312	0.428179	0.829402
Rv0916c	PE7	42.5224	-0.182654	0.454485	-0.401892	0.687764	0.920629
Rv0917	betP	266.11	-0.354374	0.349272	-1.01461	0.310293	0.777586
Rv0918	Rv0918	257.263	0.468289	0.44676	1.04819	0.294552	0.768607
Rv0919	Rv0919	160.604	0.389557	0.480873	0.810104	0.417881	0.82483
Rv0920c	Rv0920c	251.648	-0.592098	0.342865	-1.72691	0.0841835	0.550064
Rv0921	Rv0921	167.895	-0.500957	0.388485	-1.28952	0.197219	0.697335
Rv0922	Rv0922	1838.06	0.0679707	0.36152	0.188014	0.850866	0.965396
Rv0923c	Rv0923c	122.104	-0.537134	0.405689	-1.324	0.185501	0.687058
Rv0924c	mntH	112.042	-0.738789	0.490366	-1.50661	0.131911	0.625699
Rv0925c	Rv0925c	369.74	-0.793116	0.535763	-1.48035	0.13878	0.640341
Rv0926c	Rv0926c	259.522	-0.0721114	0.462119	-0.156045	0.875997	0.973628
Rv0927c	Rv0927c	125.536	0.0154098	0.408681	0.0377061	0.969922	0.993618
Rv0928	pstS3	1068.95	0.380302	0.481775	0.789377	0.429892	0.829402
Rv0929	pstC2	269.355	0.373126	0.41065	0.908621	0.36355	0.803229
Rv0930	pstA1	257.655	0.507328	0.398041	1.27456	0.202465	0.697828
Rv0931c	pknD	2257.37	-0.229723	0.410426	-0.55972	0.575671	0.882908
Rv0932c	pstS2	2351.86	-0.107877	0.396098	-0.272349	0.785354	0.948275
Rv0933	pstB	358.899	-0.625051	0.39456	-1.58417	0.113155	0.599435
Rv0934	pstS1	974.497	-1.49074	0.568765	-2.62102	0.00876671	0.324506
Rv0935	pstC1	349.515	-1.19933	0.592435	-2.02441	0.0429282	0.478086
Rv0936	pstA2	109.658	-0.916925	0.521833	-1.75713	0.0788965	0.53771
Rv0937c	mku	383.954	0.462577	0.473158	0.977638	0.328253	0.784394
Rv0938	ligD	377.544	0.466129	0.593303	0.785652	0.432071	0.829402
Rv0939	Rv0939	554.27	0.402246	0.51165	0.786174	0.431765	0.829402
Rv0940c	Rv0940c	69.5128	-0.430428	0.442612	-0.972473	0.330815	0.784628
Rv0941c	Rv0941c	384.52	0.0608244	0.374627	0.16236	0.871022	0.973142
Rv0942	Rv0942	14.3669	-0.360235	0.682097	-0.52813	0.597409	0.891385
Rv0943c	Rv0943c	13.7106	0.129664	0.667649	0.194209	0.846012	0.964432
Rv0944	Rv0944	22.6242	-0.607249	0.535336	-1.13433	0.256655	0.737842
Rv0945	Rv0945	107.317	-0.139509	0.380436	-0.366707	0.713838	0.92531
Rv0946c	pgi	212.139	-0.0218358	0.515093	-0.0423919	0.966186	0.993457
Rv0947c	Rv0947c	65.6154	-0.149446	0.400509	-0.373141	0.709044	0.924568
Rv0948c	Rv0948c	379.061	0.217041	0.333895	0.650028	0.515674	0.861311
Rv0949	uvrD1	520.022	0.330994	0.373474	0.886257	0.375479	0.808668
Rv0950c	Rv0950c	1017.14	0.634813	0.364326	1.74243	0.0814326	0.543751
Rv0951	sucC	1545.16	-0.295141	0.361561	-0.816295	0.414331	0.824338
Rv0952	sucD	826.616	-0.554146	0.394248	-1.40558	0.159849	0.666648
Rv0953c	Rv0953c	149.124	-0.30082	0.343821	-0.87493	0.381612	0.810715
Rv0954	Rv0954	1705.97	0.309256	0.356871	0.866577	0.386174	0.810829
Rv0955	Rv0955	855.441	0.237846	0.321209	0.740473	0.459013	0.841031
Rv0956	purN	104.499	-0.235427	0.370739	-0.63502	0.525416	0.863314
Rv0957	purH	478.625	-0.369216	0.341449	-1.08132	0.279554	0.762431
Rv0958	Rv0958	1243.88	0.32072	0.335534	0.955848	0.339149	0.790291
Rv0959	Rv0959	1383.71	0.477059	0.330544	1.44326	0.148948	0.653453
Rv0959A	vapB9	87.1767	0.0376149	0.383182	0.0981645	0.921802	0.985521
Rv0960	vapC9	110.077	-0.164355	0.350029	-0.469547	0.638679	0.904024
Rv0961	Rv0961	145.386	0.152062	0.40619	0.374361	0.708136	0.924568
Rv0962c	lprP	8.96816	0.137407	0.829854	0.16558	0.868488	0.973142
Rv0963c	Rv0963c	56.7366	-0.664621	0.534916	-1.24248	0.214061	0.711996
Rv0964c	Rv0964c	49.8467	-0.201197	0.43552	-0.461968	0.644104	0.906155
Rv0965c	Rv0965c	120.387	-0.284869	0.416865	-0.683361	0.494378	0.855543
Rv0966c	Rv0966c	476.027	0.395731	0.36614	1.08082	0.279778	0.762457
Rv0967	csoR	774.512	0.770607	0.387686	1.98771	0.0468436	0.4816
Rv0968	Rv0968	585.001	0.613338	0.345223	1.77664	0.0756269	0.52858
Rv0969	ctpV	1791.58	1.03703	0.357458	2.90113	0.00371825	0.221264
Rv0970	Rv0970	298.415	0.402495	0.34646	1.16174	0.245342	0.73008
Rv0971c	echA7	39.6387	-0.635242	0.458311	-1.38605	0.165731	0.669426
Rv0972c	fadE12	127.055	-0.740872	0.41151	-1.80038	0.0718014	0.524893
Rv0973c	accA2	82.7151	-0.444864	0.436852	-1.01834	0.308516	0.777586
Rv0974c	accD2	31.5319	-0.509395	0.561148	-0.907773	0.363998	0.803229
Rv0975c	fadE13	18.494	-0.90082	0.699774	-1.2873	0.197989	0.697335
Rv0976c	Rv0976c	32.7108	-1.50179	0.568231	-2.64292	0.00821956	0.318169
Rv0977	PE_PGRS16	201.636	0.226184	0.343148	0.659143	0.509804	0.858719
Rv0978c	PE_PGRS17	30.4273	-0.568637	0.541319	-1.05046	0.293504	0.768607
Rv0979A	rpmF	275.078	-0.253415	0.363324	-0.697489	0.485497	0.852006
Rv0979c	Rv0979c	25.7857	0.0467342	0.507499	0.0920873	0.926629	0.985985
Rv0980c	PE_PGRS18	59.1017	-0.623918	0.510889	-1.22124	0.221995	0.712063
Rv0981	mprA	1014.84	0.50531	0.329859	1.5319	0.125548	0.622998
Rv0982	mprB	2248.64	0.573574	0.354901	1.61615	0.106062	0.58569
Rv0983	pepD	3586.16	0.0859292	0.416529	0.206298	0.836558	0.962928
Rv0984	moaB2	2738.95	0.48298	0.386716	1.24893	0.211692	0.709853
Rv0985c	mscL	100.383	-0.659903	0.423069	-1.5598	0.118808	0.611997
Rv0986	Rv0986	178.158	-0.367055	0.478256	-0.767486	0.442792	0.834753
Rv0987	Rv0987	717.131	-0.300035	0.412409	-0.727518	0.466909	0.842499
Rv0988	Rv0988	424.616	-0.504073	0.48702	-1.03501	0.300662	0.770894
Rv0989c	grcC2	95.8503	-1.44442	0.560182	-2.57848	0.00992361	0.337623
Rv0990c	Rv0990c	676.701	-0.860588	0.382347	-2.2508	0.024398	0.439752
Rv0991c	Rv0991c	1127.69	-0.53173	0.390301	-1.36236	0.173084	0.672547
Rv0992c	Rv0992c	434.558	0.303377	0.373365	0.812548	0.416478	0.82483
Rv0993	galU	266.437	-0.87101	0.518591	-1.67957	0.0930408	0.574953
Rv0994	moeA1	1242.71	0.0936143	0.310458	0.301536	0.763006	0.942411
Rv0995	rimJ	321.401	-0.000731986	0.331021	-0.0022113	0.998236	0.999782
Rv0996	Rv0996	493.247	-0.453112	0.421157	-1.07587	0.281984	0.763664
Rv0997	Rv0997	172.354	-1.5154	0.518428	-2.92306	0.0034661	0.216474
Rv0998	Rv0998	173.595	-1.1199	0.475361	-2.3559	0.018478	0.401732
Rv0999	Rv0999	170.98	-0.45016	0.398787	-1.12882	0.258972	0.740094
Rv1000c	Rv1000c	85.6973	-0.255529	0.428847	-0.595852	0.551274	0.873929
Rv1001	arcA	494.972	-0.105604	0.32619	-0.323749	0.746128	0.936603
Rv1002c	Rv1002c	405.913	0.187974	0.359463	0.522931	0.601022	0.892201
Rv1003	Rv1003	129.484	-0.0147181	0.393072	-0.0374437	0.970131	0.993618
Rv1004c	Rv1004c	733.488	0.686145	0.36762	1.86645	0.0619781	0.500751
Rv1005c	pabB	1032.81	0.297666	0.329187	0.904244	0.365866	0.804758
Rv1006	Rv1006	1691.98	-0.137343	0.311851	-0.440412	0.659639	0.909713
Rv1007c	metS	385.974	0.319078	0.364801	0.874663	0.381757	0.810715
Rv1008	tatD	70.7058	-0.446677	0.428863	-1.04154	0.297627	0.769136
Rv1009	rpfB	2058.05	0.525983	0.397154	1.32438	0.185377	0.687058
Rv1010	ksgA	730.453	0.387132	0.450024	0.860246	0.389654	0.810829
Rv1011	ispE	407.016	-0.499735	0.354909	-1.40807	0.159112	0.665665
Rv1012	Rv1012	36.0023	-1.10211	0.514708	-2.14123	0.0322558	0.460814
Rv1013	pks16	1321.14	-0.741425	0.530256	-1.39824	0.162041	0.668508
Rv1014c	pth	197.144	-0.544371	0.36965	-1.47267	0.140841	0.642465
Rv1015c	rplY	611.984	-0.477652	0.348962	-1.36878	0.171068	0.670648
Rv1016c	lpqT	281.254	-0.352486	0.399285	-0.882792	0.377349	0.808668
Rv1017c	prsA	814.462	-0.323325	0.352903	-0.916185	0.35957	0.80269
Rv1018c	glmU	731.876	-0.229804	0.394352	-0.582737	0.56007	0.877062
Rv1019	Rv1019	996.767	0.773391	0.405288	1.90825	0.0563587	0.491231
Rv1020	mfd	1768.92	0.771001	0.451796	1.70653	0.0879104	0.560798
Rv1021	Rv1021	591.821	0.255743	0.364596	0.701442	0.483027	0.852006
Rv1022	lpqU	588.482	0.157593	0.352756	0.446749	0.655056	0.909489
Rv1023	eno	1425.4	-0.421431	0.352029	-1.19715	0.231248	0.718373
Rv1024	Rv1024	363.686	-0.477844	0.368129	-1.29804	0.194275	0.69656
Rv1025	Rv1025	166.737	-0.231565	0.411852	-0.562255	0.573943	0.882908
Rv1026	Rv1026	181.145	0.0843094	0.390472	0.215916	0.829053	0.962144
Rv1027c	kdpE	210.095	0.349846	0.403761	0.866469	0.386233	0.810829
Rv1028A	kdpF	599.874	0.0506442	0.608012	0.0832946	0.933617	0.987073
Rv1028c	kdpD	1120.97	0.491283	0.330687	1.48564	0.137374	0.638188
Rv1029	kdpA	4861.08	-0.140621	0.601316	-0.233855	0.815097	0.959678
Rv1030	kdpB	4893.52	0.0748484	0.592465	0.126334	0.899468	0.982618
Rv1031	kdpC	1059.69	0.115704	0.581466	0.198987	0.842273	0.963476
Rv1032c	trcS	81.0739	-0.383054	0.454663	-0.842501	0.399507	0.816964
Rv1033c	trcR	85.6146	-0.938016	0.441936	-2.12252	0.0337945	0.460814
Rv1034c	Rv1034c	14.7465	-0.858071	0.82229	-1.04351	0.29671	0.768799
Rv1035c	Rv1035c	123.591	-0.727439	0.495608	-1.46777	0.142167	0.643881
Rv1036c	Rv1036c	79.813	-0.748853	0.513017	-1.45971	0.144371	0.6453
Rv1037c	esxI	1972.6	0.337875	0.642467	0.525902	0.598956	0.891385
Rv1038c	esxJ	2163.76	0.512111	0.641103	0.798797	0.424408	0.828524
Rv1039c	PPE15	367.519	0.359085	0.587246	0.611472	0.540887	0.87128
Rv1040c	PE8	363.179	1.37828	0.637271	2.16279	0.0305577	0.460814
Rv1041c	Rv1041c	603.979	-0.00399094	0.346178	-0.0115286	0.990802	0.999457
Rv1042c	Rv1042c	530.283	0.197243	0.333323	0.591748	0.554019	0.875258
Rv1043c	Rv1043c	118.782	-0.991103	0.413245	-2.39834	0.0164694	0.383997
Rv1044	Rv1044	50.5368	0.636258	0.490124	1.29816	0.194233	0.69656
Rv1045	Rv1045	52.6285	0.250664	0.411737	0.608796	0.542659	0.87128
Rv1046c	Rv1046c	278.044	-0.107873	0.341458	-0.31592	0.752063	0.939103
Rv1047	Rv1047	22.7182	-1.26059	0.600556	-2.09904	0.0358131	0.461396
Rv1048c	Rv1048c	192.007	-0.341685	0.435227	-0.785072	0.432411	0.829656
Rv1049	Rv1049	94.3774	0.0579368	0.393242	0.147331	0.882871	0.973628
Rv1050	Rv1050	34.6501	-0.157823	0.467727	-0.337426	0.735796	0.934439
Rv1051c	Rv1051c	8.15743	-0.422236	0.802766	-0.525977	0.598904	0.891385
Rv1052	Rv1052	306.942	0.281394	0.395127	0.71216	0.476366	0.847132
Rv1053c	Rv1053c	3.08358	-0.235823	1.23087	-0.191591	0.848063	0.964432
Rv1054	Rv1054	165.712	-0.296842	0.34851	-0.851746	0.394355	0.813095
Rv1055	Rv1055	64.4632	-0.157444	0.385903	-0.40799	0.683281	0.917562
Rv1056	Rv1056	128.168	-0.433995	0.354455	-1.2244	0.220801	0.712036
Rv1057	Rv1057	1694.45	0.524644	0.643791	0.814929	0.415113	0.824338
Rv1058	fadD14	543.801	0.576486	0.433099	1.33107	0.183165	0.687048
Rv1059	Rv1059	360.512	0.182179	0.356148	0.511528	0.608981	0.894953
Rv1060	Rv1060	218.917	-0.0269554	0.390787	-0.0689772	0.945008	0.989429
Rv1061	Rv1061	373.43	-0.0916194	0.444317	-0.206203	0.836633	0.962928
Rv1062	Rv1062	145.382	-0.161361	0.402957	-0.400443	0.688831	0.920629
Rv1063c	Rv1063c	469.253	0.665884	0.373178	1.78436	0.0743655	0.526833
Rv1064c	lpqV	86.455	-0.0210239	0.36953	-0.0568937	0.95463	0.992091
Rv1065	Rv1065	755.118	0.417373	0.336895	1.23888	0.21539	0.712036
Rv1066	Rv1066	301.227	0.425103	0.352083	1.2074	0.22728	0.715205
Rv1067c	PE_PGRS19	201.236	0.00222329	0.596138	0.00372948	0.997024	0.999782
Rv1068c	PE_PGRS20	114.684	-0.17707	0.607783	-0.291338	0.770793	0.944367
Rv1069c	Rv1069c	392.535	-0.0510629	0.332792	-0.153438	0.878053	0.973628
Rv1070c	echA8	457.324	-0.0300507	0.310445	-0.0967986	0.922886	0.985521
Rv1071c	echA9	357.318	-0.215238	0.314126	-0.685196	0.49322	0.855543
Rv1072	Rv1072	10708.6	0.717154	0.309938	2.31386	0.0206752	0.40808
Rv1073	Rv1073	2122.42	0.0712829	0.321291	0.221864	0.82442	0.961061
Rv1074c	fadA3	1732.64	-0.204084	0.394677	-0.517092	0.605092	0.893025
Rv1075c	Rv1075c	148.18	0.174527	0.413744	0.421824	0.673153	0.913177
Rv1076	lipU	63.8847	-1.08594	0.543788	-1.99699	0.0458267	0.479667
Rv1077	cbs	714.983	0.0611418	0.325116	0.188061	0.850829	0.965396
Rv1078	pra	605.257	-0.687995	0.50069	-1.37409	0.169413	0.669426
Rv1079	metB	749.186	-0.837935	0.50089	-1.67289	0.0943488	0.576567
Rv1080c	greA	1817.69	0.120738	0.363017	0.332596	0.739439	0.934439
Rv1081c	Rv1081c	94.4229	0.238278	0.394795	0.60355	0.546143	0.872672
Rv1082	mca	568.951	0.134893	0.305478	0.441581	0.658792	0.909489
Rv1083	Rv1083	154.911	-0.0281042	0.336148	-0.0836067	0.933369	0.987073
Rv1084	Rv1084	466.191	0.251403	0.319826	0.786062	0.431831	0.829402
Rv1085c	Rv1085c	256.539	-0.102013	0.328713	-0.310341	0.756302	0.940683
Rv1086	Rv1086	1020.65	0.925986	0.433788	2.13465	0.0327898	0.460814
Rv1087	PE_PGRS21	784.94	0.154686	0.322653	0.47942	0.63164	0.902371
Rv1087A	Rv1087A	14.3841	-1.17831	0.64652	-1.82254	0.0683728	0.520233
Rv1088	PE9	43.3953	0.290261	0.588826	0.492949	0.622049	0.898743
Rv1089	PE10	35.4104	0.0751738	0.631916	0.118962	0.905306	0.983581
Rv1089A	celA2a	8.79962	-1.51491	0.995415	-1.52189	0.128038	0.624886
Rv1090	celA2b	34.3581	-0.955292	0.58579	-1.63077	0.102938	0.581593
Rv1091	PE_PGRS22	229.723	-0.219443	0.359376	-0.610622	0.54145	0.87128
Rv1092c	coaA	93.7512	-0.191538	0.444835	-0.430581	0.666773	0.911981
Rv1093	glyA1	1922.28	0.75116	0.369915	2.03063	0.0422929	0.477683
Rv1094	desA2	899.272	1.36471	0.636538	2.14395	0.0320366	0.460814
Rv1095	phoH2	1722.74	-0.282897	0.447659	-0.631947	0.527422	0.86381
Rv1096	Rv1096	692.011	-0.0702115	0.328292	-0.213869	0.830649	0.962144
Rv1097c	Rv1097c	292.831	-0.243687	0.418618	-0.582122	0.560485	0.877127
Rv1098c	fum	621.671	-0.0514335	0.373819	-0.137589	0.890565	0.977801
Rv1099c	glpX	648.415	0.674857	0.359731	1.876	0.060655	0.500302
Rv1100	Rv1100	664.656	0.677159	0.39832	1.70004	0.0891236	0.56395
Rv1101c	Rv1101c	481.959	0.413122	0.421862	0.979282	0.32744	0.784394
Rv1102c	mazF3	165.626	0.62074	0.392463	1.58165	0.113729	0.59997
Rv1103c	mazE3	159.856	0.827859	0.428471	1.93213	0.0533439	0.491231
Rv1104	Rv1104	400.62	0.267093	0.382547	0.698195	0.485055	0.852006
Rv1105	Rv1105	27.7878	-0.448342	0.755471	-0.593461	0.552873	0.875071
Rv1106c	Rv1106c	379.876	-0.320964	0.331546	-0.968082	0.333003	0.784805
Rv1107c	xseB	161.987	0.148463	0.350873	0.423125	0.672204	0.913144
Rv1108c	xseA	735.189	0.494952	0.366948	1.34883	0.17739	0.681362
Rv1109c	Rv1109c	1419.3	0.483099	0.374439	1.29019	0.196984	0.697335
Rv1110	lytB2	1926.22	0.65311	0.35527	1.83835	0.0660112	0.515723
Rv1111c	Rv1111c	260.371	0.289125	0.327728	0.882211	0.377662	0.808668
Rv1112	Rv1112	175.341	0.104893	0.430246	0.243798	0.807387	0.957434
Rv1113	vapB32	128.923	-0.0426531	0.37413	-0.114006	0.909233	0.984006
Rv1114	vapC32	186.604	-0.215267	0.368524	-0.584133	0.559131	0.875935
Rv1115	Rv1115	112.364	-0.413547	0.465385	-0.888613	0.374211	0.808668
Rv1116	Rv1116	11.5972	-0.805334	0.801272	-1.00507	0.314863	0.782156
Rv1116A	Rv1116A	40.8843	-0.329677	0.447034	-0.737476	0.460833	0.841852
Rv1117	Rv1117	701.71	0.918244	0.392975	2.33664	0.0194577	0.402288
Rv1118c	Rv1118c	134.68	-0.492582	0.370833	-1.32831	0.184075	0.687048
Rv1119c	Rv1119c	7.78365	-0.0574936	0.774427	-0.0742401	0.940819	0.988773
Rv1120c	Rv1120c	10.6697	-0.879529	0.717355	-1.22607	0.220171	0.712036
Rv1121	zwf1	361.67	-0.221617	0.381755	-0.580523	0.561562	0.878019
Rv1122	gnd2	199.198	-0.357536	0.361798	-0.988219	0.323045	0.784394
Rv1123c	bpoB	130.939	-0.36021	0.39546	-0.910863	0.362367	0.803212
Rv1124	ephC	135.74	-0.0159877	0.431284	-0.0370699	0.970429	0.993618
Rv1125	Rv1125	57.3392	-0.700731	0.514537	-1.36187	0.17324	0.672547
Rv1126c	Rv1126c	217.89	0.311111	0.390639	0.796416	0.42579	0.828524
Rv1127c	ppdK	542.96	0.390332	0.393944	0.990831	0.321768	0.784394
Rv1128c	Rv1128c	127.007	-0.111112	0.43998	-0.252538	0.800625	0.955145
Rv1129c	Rv1129c	154.365	1.00436	0.440449	2.28032	0.0225888	0.432987
Rv1130	prpD	2696.08	1.24191	0.421004	2.94988	0.00317898	0.214823
Rv1131	prpC	2343.42	1.41808	0.465157	3.04861	0.00229903	0.187246
Rv1132	Rv1132	591.195	0.48431	0.376515	1.28629	0.19834	0.69737
Rv1133c	metE	3832.49	-0.841474	0.475319	-1.77033	0.0766717	0.533374
Rv1134	Rv1134	23.7119	-0.377541	0.582496	-0.648144	0.516892	0.861311
Rv1135A	Rv1135A	9.4188	-0.717	0.754698	-0.950049	0.342087	0.793428
Rv1135c	PPE16	187.825	-0.252951	0.342884	-0.737718	0.460686	0.841852
Rv1136	Rv1136	73.9656	-0.315502	0.426788	-0.739248	0.459757	0.841684
Rv1137c	Rv1137c	62.0459	-0.889042	0.477835	-1.86056	0.0628061	0.500751
Rv1138c	Rv1138c	340.395	-0.648072	0.320342	-2.02307	0.0430664	0.478289
Rv1139c	Rv1139c	274.695	-0.487414	0.367619	-1.32587	0.184884	0.687058
Rv1140	Rv1140	294.686	0.0944594	0.333357	0.283358	0.776902	0.945227
Rv1141c	echA11	386.876	0.137662	0.350166	0.393134	0.69422	0.922312
Rv1142c	echA10	105.169	0.319155	0.456006	0.699893	0.483994	0.852006
Rv1143	mcr	272.065	-0.404394	0.414357	-0.975954	0.329087	0.784394
Rv1144	Rv1144	213.431	-0.76646	0.408685	-1.87543	0.060734	0.500302
Rv1145	mmpL13a	130.844	-0.317872	0.356354	-0.892011	0.372387	0.807642
Rv1146	mmpL13b	162.732	-0.553458	0.394391	-1.40332	0.16052	0.666648
Rv1147	Rv1147	71.3553	-0.271529	0.460993	-0.58901	0.555855	0.875258
Rv1148c	Rv1148c	652.59	0.686285	0.38355	1.7893	0.073567	0.526833
Rv1149	Rv1149	499.703	0.282243	0.326784	0.863697	0.387754	0.810829
Rv1150	Rv1150	283.194	-0.538662	0.396332	-1.35912	0.174109	0.674027
Rv1151c	Rv1151c	209.911	0.121911	0.320773	0.380052	0.703907	0.924115
Rv1152	Rv1152	280.219	0.758837	0.329166	2.30533	0.021148	0.415355
Rv1153c	omt	314.517	0.343955	0.355898	0.966442	0.333823	0.784805
Rv1154c	Rv1154c	375.957	0.65034	0.367922	1.76761	0.0771269	0.534173
Rv1155	Rv1155	538.831	-0.0411563	0.350254	-0.117504	0.906461	0.983916
Rv1156	Rv1156	1345.08	0.22974	0.323588	0.709977	0.477719	0.848665
Rv1157c	Rv1157c	51.3078	-2.54953	0.808808	-3.1522	0.00162045	0.153827
Rv1158c	Rv1158c	22.856	-4.43605	0.987161	-4.49374	6.9982e-06	0.00214629
Rv1159	pimE	234.615	0.174311	0.391916	0.444766	0.656489	0.909489
Rv1159A	Rv1159A	801.929	0.188715	0.390605	0.483136	0.628999	0.902371
Rv1160	mutT2	211.774	-0.57431	0.403228	-1.42428	0.154364	0.662856
Rv1161	narG	16985	-0.436018	0.374321	-1.16483	0.24409	0.728978
Rv1162	narH	5080.96	-0.273025	0.405556	-0.673212	0.500813	0.858058
Rv1163	narJ	784.694	-0.335531	0.43159	-0.777429	0.436905	0.832042
Rv1164	narI	866.322	-0.141602	0.425161	-0.333054	0.739093	0.934439
Rv1165	typA	1005.13	-0.026261	0.337657	-0.0777742	0.938008	0.988425
Rv1166	lpqW	834.86	0.115497	0.343564	0.336173	0.73674	0.934439
Rv1167c	Rv1167c	791.805	0.0614268	0.345539	0.177771	0.858903	0.967365
Rv1168c	PPE17	1479.13	-0.272111	0.389069	-0.699389	0.484309	0.852006
Rv1169c	lipX	333.972	-0.42704	0.481816	-0.886313	0.375449	0.808668
Rv1170	mshB	717.733	-0.298581	0.423589	-0.704884	0.480883	0.852006
Rv1171	Rv1171	376.26	-0.163884	0.326291	-0.502263	0.615483	0.89705
Rv1172c	PE12	515.756	-0.380546	0.469828	-0.80997	0.417958	0.82483
Rv1173	fbiC	2207.68	0.56011	0.399245	1.40293	0.160639	0.666648
Rv1174c	TB8.4	2723.07	-0.259476	0.345447	-0.751132	0.452573	0.83999
Rv1175c	fadH	737.813	-0.492303	0.319716	-1.53981	0.123606	0.620306
Rv1176c	Rv1176c	75.7298	0.0559179	0.455925	0.122647	0.902387	0.983175
Rv1177	fdxC	795.154	1.02824	0.444371	2.31393	0.0206716	0.40808
Rv1178	Rv1178	1192.51	0.51792	0.376749	1.37471	0.169222	0.669426
Rv1179c	Rv1179c	625.646	-0.536258	0.479014	-1.1195	0.262925	0.742936
Rv1180	pks3	2862.69	-0.815447	0.53054	-1.53701	0.12429	0.622264
Rv1181	pks4	10541	-0.702199	0.537806	-1.30567	0.191664	0.69566
Rv1182	papA3	3112.9	-1.12769	0.587307	-1.92011	0.0548442	0.491231
Rv1183	mmpL10	2782.74	-0.553595	0.516439	-1.07195	0.283744	0.763867
Rv1184c	Rv1184c	710.033	-1.18051	0.664144	-1.77749	0.0754883	0.52858
Rv1185c	fadD21	1892.71	-0.329003	0.496872	-0.662148	0.507876	0.858058
Rv1186c	Rv1186c	512.447	0.240366	0.389832	0.61659	0.537505	0.869988
Rv1187	rocA	1030.62	0.923931	0.465127	1.98641	0.0469883	0.4816
Rv1188	Rv1188	583.632	0.925086	0.444997	2.07886	0.0376304	0.464895
Rv1189	sigI	346.117	0.126354	0.447086	0.282616	0.777471	0.945631
Rv1190	Rv1190	235.883	0.123708	0.420162	0.29443	0.768429	0.944367
Rv1191	Rv1191	264.28	0.432021	0.352296	1.2263	0.220086	0.712036
Rv1192	Rv1192	3588.49	0.650726	0.460208	1.41398	0.157367	0.664643
Rv1193	fadD36	1041.99	0.464241	0.356613	1.30181	0.192982	0.69566
Rv1194c	Rv1194c	4226	0.954651	0.344534	2.77085	0.00559105	0.257063
Rv1195	PE13	7439.56	-0.0690408	0.474204	-0.145593	0.884243	0.973759
Rv1196	PPE18	13637.1	-0.235403	0.444215	-0.52993	0.596161	0.891223
Rv1197	esxK	7957.92	-0.611133	0.506398	-1.20682	0.2275	0.715333
Rv1198	esxL	8288.23	-0.625008	0.48091	-1.29964	0.193726	0.69598
Rv1199c	Rv1199c	20.7159	-0.913715	0.667161	-1.36956	0.170826	0.670648
Rv1200	Rv1200	362.265	-0.32055	0.359676	-0.891219	0.372812	0.807642
Rv1201c	dapD	600.719	0.0146139	0.435268	0.0335745	0.973216	0.994826
Rv1202	dapE	377.981	-0.0539086	0.360841	-0.149397	0.88124	0.973628
Rv1203c	Rv1203c	145.102	-0.488997	0.399939	-1.22268	0.221451	0.712036
Rv1204c	Rv1204c	531.365	-0.237634	0.374671	-0.634249	0.525918	0.863501
Rv1205	Rv1205	516.601	0.280859	0.359263	0.781765	0.434353	0.830981
Rv1206	fadD6	1156.48	0.100363	0.309619	0.32415	0.745824	0.936567
Rv1207	folP2	978.208	0.378896	0.384766	0.984745	0.324749	0.784394
Rv1208	gpgS	1020.8	0.175031	0.361816	0.483757	0.628558	0.902371
Rv1209	Rv1209	609.045	0.381157	0.329223	1.15775	0.246967	0.730906
Rv1210	tagA	617.147	-0.0560332	0.345723	-0.162075	0.871246	0.973142
Rv1211	Rv1211	2156.44	-0.0942932	0.344033	-0.274082	0.784022	0.948241
Rv1212c	glgA	110.026	-0.197884	0.376501	-0.525587	0.599175	0.891385
Rv1213	glgC	424.664	0.248035	0.600752	0.412874	0.679699	0.916108
Rv1214c	PE14	46.2956	-0.435397	0.445054	-0.978302	0.327925	0.784394
Rv1215c	Rv1215c	385.605	-0.263802	0.327362	-0.805841	0.420335	0.825905
Rv1216c	Rv1216c	99.9919	-0.118256	0.352553	-0.335429	0.737302	0.934439
Rv1217c	Rv1217c	169.333	-0.184872	0.389657	-0.47445	0.635179	0.903161
Rv1218c	Rv1218c	139.847	-0.613813	0.431969	-1.42097	0.155327	0.662856
Rv1219c	Rv1219c	69.2352	0.0403944	0.445355	0.0907015	0.92773	0.985985
Rv1220c	Rv1220c	172.164	-0.264875	0.349825	-0.757164	0.448952	0.837539
Rv1221	sigE	3093.96	0.719585	0.47885	1.50273	0.132907	0.627103
Rv1222	rseA	1354.42	0.558677	0.325134	1.71829	0.085743	0.553932
Rv1223	htrA	5252.58	0.582042	0.351688	1.65499	0.0979255	0.576567
Rv1224	tatB	928.763	0.324867	0.36461	0.891	0.372929	0.807642
Rv1225c	Rv1225c	205.274	0.156921	0.3418	0.459102	0.646161	0.907447
Rv1226c	Rv1226c	164.535	-0.389431	0.499744	-0.77926	0.435827	0.831871
Rv1227c	Rv1227c	85.4909	-0.674178	0.596248	-1.1307	0.258181	0.739733
Rv1228	lpqX	88.6018	-0.0172932	0.396511	-0.0436135	0.965212	0.993402
Rv1229c	mrp	1539.16	0.72412	0.355523	2.03678	0.0416726	0.477683
Rv1230c	Rv1230c	396.951	-0.915703	0.578273	-1.58351	0.113305	0.599435
Rv1231c	Rv1231c	91.8348	-0.150486	0.44359	-0.339246	0.734425	0.933126
Rv1232c	Rv1232c	546.288	0.280221	0.347909	0.805443	0.420564	0.825905
Rv1233c	Rv1233c	92.5471	-0.558815	0.497938	-1.12226	0.261753	0.7419
Rv1234	Rv1234	645.303	0.198023	0.338804	0.584475	0.558901	0.875919
Rv1235	lpqY	720.337	0.369088	0.334838	1.10229	0.270337	0.755845
Rv1236	sugA	247.072	0.466519	0.317192	1.47078	0.141351	0.643343
Rv1237	sugB	266.814	0.263722	0.34224	0.770577	0.440958	0.833725
Rv1238	sugC	614.134	0.0840234	0.325062	0.258484	0.796033	0.953413
Rv1239c	corA	748.574	0.0953309	0.399522	0.238612	0.811406	0.95911
Rv1240	mdh	711.437	-0.0793977	0.360843	-0.220034	0.825845	0.961061
Rv1241	vapB33	170.036	-0.534369	0.420681	-1.27025	0.203996	0.698138
Rv1242	vapC33	108.059	-0.581824	0.398302	-1.46076	0.144081	0.6453
Rv1243c	PE_PGRS23	62.248	-0.850583	0.523056	-1.62618	0.103911	0.582833
Rv1244	lpqZ	111.023	-0.196738	0.518551	-0.3794	0.704391	0.924115
Rv1245c	Rv1245c	341.394	-0.235183	0.380251	-0.618495	0.536249	0.869868
Rv1246c	relE	146.241	-0.160443	0.424297	-0.378139	0.705327	0.924115
Rv1247c	relB	221.825	-0.0341924	0.394538	-0.0866644	0.930938	0.987073
Rv1248c	Rv1248c	2832.08	0.00843833	0.344093	0.0245234	0.980435	0.996888
Rv1249c	Rv1249c	537.398	0.269245	0.34776	0.774226	0.438797	0.833088
Rv1250	Rv1250	274.779	-0.300684	0.402311	-0.747392	0.454827	0.840527
Rv1251c	Rv1251c	206.876	-1.10109	0.555735	-1.98132	0.0475557	0.482455
Rv1252c	lprE	47.5481	-1.37213	0.635149	-2.16033	0.0307473	0.460814
Rv1253	deaD	756.438	0.189549	0.338358	0.560203	0.575341	0.882908
Rv1254	Rv1254	360.177	-0.000274375	0.355999	-0.00077072	0.999385	0.999782
Rv1255c	Rv1255c	49.8368	-0.0142816	0.41956	-0.0340395	0.972846	0.994826
Rv1256c	cyp130	112.909	-0.0687804	0.391504	-0.175683	0.860543	0.967993
Rv1257c	Rv1257c	882.802	0.511298	0.32171	1.58932	0.111989	0.596927
Rv1258c	Rv1258c	228.501	0.774468	0.447151	1.73201	0.0832726	0.548771
Rv1259	udgB	154.605	0.31234	0.396136	0.788467	0.430424	0.829402
Rv1260	Rv1260	319.478	-0.215409	0.36766	-0.585892	0.557948	0.875919
Rv1261c	Rv1261c	277.747	0.547263	0.438909	1.24687	0.212446	0.711184
Rv1262c	Rv1262c	125.2	0.662057	0.467322	1.4167	0.15657	0.663383
Rv1263	amiB2	140.203	0.341125	0.364233	0.936555	0.348987	0.798275
Rv1264	Rv1264	524.933	0.159713	0.307457	0.519463	0.603438	0.89273
Rv1265	Rv1265	754.541	0.42424	0.356094	1.19137	0.233509	0.720587
Rv1266c	pknH	361.555	-0.0260447	0.392109	-0.0664221	0.947042	0.989999
Rv1267c	embR	124.576	-0.0313167	0.379193	-0.0825877	0.934179	0.987073
Rv1268c	Rv1268c	17.8581	-1.30179	0.558735	-2.32988	0.0198126	0.405091
Rv1269c	Rv1269c	19.5737	-1.24391	0.657328	-1.89238	0.0584409	0.493023
Rv1270c	lprA	97.6889	-0.314497	0.430697	-0.730206	0.465264	0.842499
Rv1271c	Rv1271c	5.17589	-1.36242	0.896984	-1.51889	0.128791	0.624886
Rv1272c	Rv1272c	119.163	-0.204979	0.39901	-0.513719	0.607449	0.894019
Rv1273c	Rv1273c	84.1271	0.232084	0.437236	0.530798	0.595559	0.891053
Rv1274	lprB	916.513	0.478952	0.304568	1.57256	0.115821	0.60363
Rv1275	lprC	709.525	0.345226	0.320462	1.07728	0.281356	0.763626
Rv1276c	Rv1276c	30.7921	0.00888759	0.494859	0.0179598	0.985671	0.998443
Rv1277	Rv1277	267.188	0.086161	0.446421	0.193004	0.846956	0.964432
Rv1278	Rv1278	655.63	0.161002	0.453244	0.355222	0.722423	0.927083
Rv1279	Rv1279	408.15	-0.0116453	0.486286	-0.0239474	0.980895	0.996897
Rv1280c	oppA	467.043	0.588102	0.418626	1.40484	0.160069	0.666648
Rv1281c	oppD	257.821	0.296308	0.388197	0.763294	0.445288	0.834917
Rv1282c	oppC	159.872	0.493555	0.430836	1.14558	0.251971	0.736198
Rv1283c	oppB	231.131	0.256256	0.398251	0.643452	0.519931	0.863314
Rv1284	canA	101.79	-1.07468	0.54921	-1.95677	0.0503746	0.486304
Rv1285	cysD	717.987	2.282	0.685176	3.33053	0.000866802	0.115198
Rv1286	cysN	479.705	2.01154	0.653425	3.07845	0.00208077	0.177334
Rv1287	Rv1287	249.186	0.760661	0.43901	1.73267	0.0831535	0.548771
Rv1288	Rv1288	194.707	0.294322	0.393049	0.748816	0.453968	0.840284
Rv1289	Rv1289	110.062	0.269997	0.421573	0.640451	0.52188	0.863314
Rv1290A	Rv1290A	11.2977	-0.296745	0.884353	-0.335551	0.73721	0.934439
Rv1290c	Rv1290c	160.41	0.196897	0.372524	0.528549	0.597118	0.891385
Rv1291c	Rv1291c	22.3604	-0.62259	0.6393	-0.973861	0.330126	0.784394
Rv1292	argS	570.401	0.673823	0.356174	1.89184	0.0585129	0.493023
Rv1293	lysA	947.038	0.513016	0.33272	1.54189	0.123101	0.620306
Rv1294	thrA	1094.75	0.361465	0.347339	1.04067	0.298029	0.769587
Rv1295	thrC	724.22	0.298034	0.362989	0.821054	0.411615	0.823956
Rv1296	thrB	312.077	0.186894	0.337662	0.553495	0.579924	0.885885
Rv1297	rho	2368.66	-0.731015	0.384594	-1.90074	0.0573357	0.491754
Rv1298	rpmE	994.672	0.00405701	0.387707	0.0104641	0.991651	0.999457
Rv1299	prfA	1007.07	-0.115789	0.368098	-0.314559	0.753096	0.939103
Rv1300	hemK	877.301	-0.149891	0.338226	-0.443169	0.657643	0.909489
Rv1301	Rv1301	642.434	0.0554077	0.345819	0.160222	0.872706	0.973554
Rv1302	rfe	319.384	-0.508412	0.434461	-1.17021	0.241915	0.728632
Rv1303	Rv1303	342.189	0.224242	0.542225	0.41356	0.679197	0.916108
Rv1304	atpB	283.94	0.0810984	0.552363	0.146821	0.883273	0.973628
Rv1305	atpE	290.882	-0.624345	0.6092	-1.02486	0.305429	0.77449
Rv1306	atpF	808.385	-0.400897	0.616536	-0.65024	0.515537	0.861311
Rv1307	atpH	1264.19	-0.298253	0.604196	-0.493637	0.621563	0.898743
Rv1308	atpA	1378.88	-0.324537	0.620275	-0.523214	0.600825	0.892201
Rv1309	atpG	570.312	-0.856721	0.636882	-1.34518	0.178567	0.683335
Rv1310	atpD	913.936	-1.03251	0.614867	-1.67924	0.0931057	0.574953
Rv1311	atpC	372.16	-0.586896	0.586241	-1.00112	0.31677	0.784394
Rv1312	Rv1312	246.431	-0.646436	0.599243	-1.07875	0.280697	0.763463
Rv1313c	Rv1313c	176.933	0.227245	0.427147	0.532005	0.594722	0.891053
Rv1314c	Rv1314c	136.096	0.198259	0.3649	0.543324	0.586907	0.889015
Rv1315	murA	989.168	0.137006	0.313104	0.437574	0.661695	0.909847
Rv1316c	ogt	574.999	0.858836	0.583385	1.47216	0.140978	0.642465
Rv1317c	alkA	2312.91	1.55853	0.491298	3.17227	0.00151254	0.150763
Rv1318c	Rv1318c	446.803	0.249773	0.368024	0.678685	0.497337	0.857276
Rv1319c	Rv1319c	331.437	-0.42384	0.348807	-1.21512	0.224322	0.713953
Rv1320c	Rv1320c	688.547	-0.214914	0.324463	-0.662367	0.507736	0.858058
Rv1321	Rv1321	507.235	-0.0769935	0.313313	-0.24574	0.805883	0.957046
Rv1322	Rv1322	306.477	-0.186756	0.320983	-0.581825	0.560685	0.877127
Rv1322A	Rv1322A	2550.73	0.294366	0.379027	0.776636	0.437374	0.832042
Rv1323	fadA4	3166.67	0.481352	0.312438	1.54063	0.123406	0.620306
Rv1324	Rv1324	742.664	0.121417	0.34483	0.352106	0.724759	0.928241
Rv1325c	PE_PGRS24	205.429	-0.369252	0.367267	-1.00541	0.314701	0.782156
Rv1326c	glgB	833.734	0.168712	0.356352	0.473441	0.635899	0.903161
Rv1327c	glgE	484.789	-0.241969	0.326447	-0.741221	0.45856	0.841031
Rv1328	glgP	874.131	-0.138367	0.380904	-0.363259	0.716412	0.925424
Rv1329c	dinG	470.939	0.402466	0.344059	1.16976	0.242098	0.728632
Rv1330c	pncB1	459.313	0.396699	0.396446	1.00064	0.317002	0.784394
Rv1331	Rv1331	1536.91	0.85193	0.384143	2.21774	0.0265727	0.447974
Rv1332	Rv1332	2843.97	0.668785	0.379229	1.76354	0.0778098	0.534441
Rv1333	Rv1333	1339.72	0.824826	0.402828	2.04759	0.0406002	0.477502
Rv1334	mec	553.751	0.50979	0.496564	1.02663	0.304593	0.77449
Rv1335	cysO	579.859	0.42961	0.51157	0.839788	0.401027	0.817431
Rv1336	cysM	1984.13	0.523556	0.409688	1.27794	0.201271	0.697828
Rv1337	Rv1337	1779.89	0.465338	0.349355	1.33199	0.182863	0.687048
Rv1338	murI	610.964	0.189441	0.435557	0.434939	0.663606	0.910774
Rv1339	Rv1339	1043.85	0.587105	0.427513	1.3733	0.169658	0.669731
Rv1340	rphA	1134.64	0.500626	0.364298	1.37422	0.169372	0.669426
Rv1341	Rv1341	536.476	0.321777	0.34473	0.933419	0.350604	0.798275
Rv1342c	Rv1342c	317.638	0.07466	0.391626	0.190641	0.848807	0.964432
Rv1343c	lprD	187.651	0.094984	0.392513	0.241989	0.808788	0.957434
Rv1344	mbtL	169.777	0.00699777	0.417242	0.0167715	0.986619	0.998642
Rv1345	mbtM	629.629	0.141826	0.338652	0.418797	0.675364	0.914012
Rv1346	mbtN	385.037	0.0750395	0.327159	0.229367	0.818583	0.959846
Rv1347c	mbtK	26.5659	-0.163569	0.567965	-0.287991	0.773353	0.944367
Rv1348	irtA	133.425	-0.319352	0.449552	-0.710377	0.47747	0.848665
Rv1349	irtB	96.8511	-0.504632	0.429454	-1.17505	0.239973	0.727705
Rv1350	fabG2	166.258	0.372965	0.468311	0.796403	0.425798	0.828524
Rv1351	Rv1351	100.738	0.0794322	0.417514	0.19025	0.849113	0.964505
Rv1352	Rv1352	636.327	-0.0191888	0.418464	-0.0458554	0.963426	0.993402
Rv1353c	Rv1353c	16.2794	-1.0582	0.579256	-1.82683	0.0677252	0.520233
Rv1354c	Rv1354c	40.1361	-0.491876	0.441889	-1.11312	0.265657	0.748835
Rv1355c	moeY	63.6754	-0.207791	0.431841	-0.481175	0.630392	0.902371
Rv1356c	Rv1356c	12.5145	-0.419089	0.642381	-0.652401	0.514143	0.861311
Rv1357c	Rv1357c	3.95294	-0.896832	1.07614	-0.833381	0.40463	0.818542
Rv1358	Rv1358	68.1437	-0.136461	0.419727	-0.325117	0.745092	0.93635
Rv1359	Rv1359	17.8891	-1.14695	0.594332	-1.92981	0.0536304	0.491231
Rv1360	Rv1360	154.446	-0.453939	0.488968	-0.928361	0.35322	0.798275
Rv1361c	PPE19	6159.84	-0.1656	0.410111	-0.403794	0.686364	0.920214
Rv1362c	Rv1362c	531.212	-0.0722261	0.389775	-0.185302	0.852992	0.96561
Rv1363c	Rv1363c	802.637	-0.0912334	0.393809	-0.231669	0.816795	0.959804
Rv1364c	Rv1364c	814.5	0.497672	0.381434	1.30474	0.191982	0.69566
Rv1365c	rsfA	187.256	-0.440498	0.366456	-1.20205	0.229345	0.716504
Rv1366	Rv1366	108.165	-0.536211	0.349159	-1.53572	0.124607	0.622567
Rv1366A	Rv1366A	154.284	-0.188518	0.371088	-0.508014	0.611444	0.895692
Rv1367c	Rv1367c	407.023	0.303557	0.372374	0.815193	0.414962	0.824338
Rv1368	lprF	588.047	-0.3148	0.439202	-0.716755	0.473525	0.845475
Rv1369c	Rv1369c	48.9114	-0.504231	0.464349	-1.08589	0.277528	0.76105
Rv1370c	Rv1370c	32.1867	0.121474	0.499192	0.243342	0.80774	0.957434
Rv1371	Rv1371	12.2626	-1.27918	0.731827	-1.74793	0.080476	0.541989
Rv1372	Rv1372	64.0917	0.0181407	0.429337	0.0422529	0.966297	0.993457
Rv1373	Rv1373	116.338	-0.15925	0.366076	-0.435019	0.663549	0.910774
Rv1374c	Rv1374c	16.6696	-0.061565	0.561878	-0.10957	0.91275	0.984006
Rv1375	Rv1375	1007.88	-0.0893458	0.39936	-0.223723	0.822973	0.960603
Rv1376	Rv1376	212.033	-0.642701	0.38515	-1.6687	0.0951764	0.576567
Rv1377c	Rv1377c	427.099	-0.138226	0.343873	-0.401968	0.687707	0.920629
Rv1378c	Rv1378c	356.931	0.423365	0.336772	1.25712	0.208709	0.706376
Rv1379	pyrR	375.086	-0.0631849	0.377259	-0.167484	0.866989	0.972345
Rv1380	pyrB	165.101	-0.419005	0.402024	-1.04224	0.2973	0.769136
Rv1381	pyrC	341.379	-0.269667	0.375049	-0.719017	0.472131	0.844498
Rv1382	Rv1382	150.322	-0.166096	0.36428	-0.455956	0.648422	0.908073
Rv1383	carA	277.756	-0.217338	0.364584	-0.596125	0.551091	0.873929
Rv1384	carB	684.404	-0.0793327	0.345328	-0.229732	0.8183	0.959846
Rv1385	pyrF	133.998	0.264493	0.359602	0.735515	0.462026	0.842309
Rv1386	PE15	77.0999	-0.542055	0.424173	-1.27791	0.20128	0.697828
Rv1387	PPE20	435.494	-0.339229	0.423802	-0.800441	0.423455	0.828524
Rv1388	mihF	2500.88	-0.301596	0.387058	-0.779201	0.435861	0.831871
Rv1389	gmk	2157.55	-0.379038	0.424555	-0.892789	0.37197	0.807642
Rv1390	rpoZ	650.102	-0.220885	0.31016	-0.712165	0.476363	0.847132
Rv1391	dfp	1543.29	0.155268	0.310734	0.499681	0.6173	0.89705
Rv1392	metK	3311.78	-0.806599	0.420572	-1.91786	0.0551284	0.491231
Rv1393c	Rv1393c	366.988	0.619468	0.449717	1.37746	0.168369	0.669426
Rv1394c	cyp132	376.171	0.343824	0.364406	0.943519	0.345415	0.796763
Rv1395	Rv1395	194.455	-0.160548	0.448401	-0.358046	0.720309	0.926321
Rv1396c	PE_PGRS25	316.312	0.179283	0.358233	0.500463	0.616749	0.89705
Rv1397c	vapC10	697.883	-0.399003	0.464308	-0.859351	0.390147	0.811256
Rv1398c	vapB10	1125.71	-0.409821	0.440582	-0.930181	0.352277	0.798275
Rv1399c	nlhH	133.433	-0.0138523	0.418747	-0.0330804	0.97361	0.994826
Rv1400c	lipI	154.599	-0.155679	0.372471	-0.417963	0.675974	0.914216
Rv1401	Rv1401	259.236	-0.442716	0.3777	-1.17214	0.241141	0.727805
Rv1402	priA	206.719	0.0296934	0.326785	0.0908653	0.9276	0.985985
Rv1403c	Rv1403c	48.9805	0.522232	0.540324	0.966517	0.333785	0.784805
Rv1404	Rv1404	390.669	-0.226287	0.340254	-0.665052	0.506017	0.858058
Rv1405c	Rv1405c	365.353	0.151365	0.490422	0.308643	0.757593	0.941267
Rv1406	fmt	389.47	0.65664	0.381371	1.72179	0.0851073	0.553545
Rv1407	fmu	514.35	0.307221	0.380349	0.807735	0.419243	0.82483
Rv1408	rpe	550.925	0.258279	0.337865	0.764443	0.444603	0.834917
Rv1409	ribG	636.066	0.0374726	0.344376	0.108813	0.913351	0.984006
Rv1410c	Rv1410c	3682.08	0.77731	0.344968	2.25328	0.0242414	0.43932
Rv1411c	lprG	1955.16	1.05447	0.428953	2.45824	0.0139618	0.361467
Rv1412	ribC	488.43	0.0397564	0.361814	0.109881	0.912504	0.984006
Rv1413	Rv1413	350.479	-0.048988	0.333368	-0.146949	0.883172	0.973628
Rv1414	Rv1414	85.5833	-0.68397	0.400004	-1.70991	0.0872829	0.559391
Rv1415	ribA2	1302.76	0.513374	0.349637	1.4683	0.142022	0.643881
Rv1416	ribH	520.994	0.46617	0.338335	1.37784	0.168254	0.669426
Rv1417	Rv1417	250.702	0.031416	0.357015	0.0879961	0.92988	0.987073
Rv1418	lprH	460.48	0.13888	0.337111	0.411972	0.68036	0.916108
Rv1419	Rv1419	2611.78	0.308917	0.363456	0.849943	0.395357	0.814187
Rv1420	uvrC	1654.19	0.054757	0.42383	0.129196	0.897203	0.98191
Rv1421	Rv1421	509.375	0.139043	0.346702	0.401045	0.688387	0.920629
Rv1422	Rv1422	589.666	0.0489892	0.324767	0.150844	0.880099	0.973628
Rv1423	whiA	508.576	-0.0129579	0.336813	-0.0384721	0.969311	0.993618
Rv1424c	Rv1424c	69.8966	0.329464	0.480125	0.686206	0.492583	0.855543
Rv1425	Rv1425	523.207	-0.288943	0.445601	-0.648435	0.516704	0.861311
Rv1426c	lipO	111.715	0.411481	0.496575	0.828639	0.407308	0.821571
Rv1427c	fadD12	193.521	0.424197	0.433087	0.979473	0.327346	0.784394
Rv1428c	Rv1428c	147.945	0.330674	0.389828	0.848256	0.396295	0.814448
Rv1429	Rv1429	169.957	-0.263851	0.423959	-0.622351	0.533711	0.868888
Rv1430	PE16	120.049	-0.453701	0.362972	-1.24996	0.211314	0.709779
Rv1431	Rv1431	185.083	-0.3621	0.419571	-0.863023	0.388125	0.810829
Rv1432	Rv1432	61.4179	-0.35656	0.446136	-0.799219	0.424164	0.828524
Rv1433	Rv1433	160.381	-2.03241	0.601563	-3.37855	0.000728695	0.100183
Rv1434	Rv1434	43.4632	-0.497238	0.503208	-0.988136	0.323086	0.784394
Rv1435c	Rv1435c	274.852	-1.34648	0.554966	-2.42624	0.0152563	0.372838
Rv1436	gap	695.998	-0.200393	0.440867	-0.454542	0.649439	0.908192
Rv1437	pgk	492.11	-0.6613	0.478207	-1.38288	0.166703	0.669426
Rv1438	tpi	271.299	-0.333271	0.475103	-0.701471	0.483009	0.852006
Rv1439c	Rv1439c	98.6073	-0.534255	0.418151	-1.27766	0.201369	0.697828
Rv1440	secG	270.436	-0.0382627	0.370869	-0.103171	0.917828	0.985478
Rv1441c	PE_PGRS26	371.095	0.0418894	0.359257	0.1166	0.907177	0.983963
Rv1442	bisC	1397.26	0.651594	0.335075	1.94462	0.0518205	0.490187
Rv1443c	Rv1443c	266.509	0.12769	0.349794	0.365043	0.71508	0.925424
Rv1444c	Rv1444c	308.631	-0.159294	0.363996	-0.437626	0.661657	0.909847
Rv1445c	devB	376.98	-0.329287	0.348491	-0.944893	0.344713	0.796407
Rv1446c	opcA	532.868	-0.165503	0.349475	-0.473577	0.635802	0.903161
Rv1447c	zwf2	829.1	-0.291252	0.376183	-0.77423	0.438795	0.833088
Rv1448c	tal	1063.06	-0.662365	0.339884	-1.9488	0.0513197	0.490187
Rv1449c	tkt	2089.94	0.0196826	0.309216	0.0636531	0.949246	0.990092
Rv1450c	PE_PGRS27	127.302	-0.0302296	0.38531	-0.0784551	0.937466	0.988281
Rv1451	ctaB	1105.98	0.7014	0.344551	2.03569	0.0417812	0.477683
Rv1452c	PE_PGRS28	91.2563	-0.35722	0.483259	-0.739191	0.459791	0.841684
Rv1453	Rv1453	56.5912	-0.47044	0.459154	-1.02458	0.305561	0.77449
Rv1454c	qor	283.087	0.295041	0.327976	0.899583	0.368342	0.805986
Rv1455	Rv1455	173.94	-0.619759	0.469185	-1.32093	0.186526	0.68859
Rv1456c	Rv1456c	109.736	-0.264276	0.529875	-0.498752	0.617954	0.897219
Rv1457c	Rv1457c	133.313	-0.46585	0.380503	-1.2243	0.220839	0.712036
Rv1458c	Rv1458c	425.254	-0.320266	0.366601	-0.87361	0.382331	0.810715
Rv1459c	Rv1459c	426.617	-0.0651161	0.358369	-0.181702	0.855817	0.966708
Rv1460	Rv1460	878.17	-0.13644	0.532685	-0.256137	0.797845	0.954053
Rv1461	Rv1461	3717.58	-0.462558	0.39822	-1.16156	0.245413	0.73008
Rv1462	Rv1462	1313.02	-0.16261	0.376928	-0.431408	0.666172	0.911565
Rv1463	Rv1463	596.996	-0.392686	0.373427	-1.05157	0.292996	0.768607
Rv1464	csd	967.277	0.195079	0.363041	0.537347	0.591028	0.88989
Rv1465	Rv1465	487.658	-0.112326	0.39506	-0.284327	0.77616	0.945189
Rv1466	Rv1466	573.271	-0.0224556	0.342576	-0.0655492	0.947737	0.990092
Rv1467c	fadE15	1600.75	0.276143	0.405121	0.681631	0.495473	0.855543
Rv1468c	PE_PGRS29	1811.12	0.162885	0.394692	0.412687	0.679836	0.916108
Rv1469	ctpD	571.921	-1.37081	0.342976	-3.99681	6.42019e-05	0.0150572
Rv1470	trxA	226.18	-0.480254	0.375889	-1.27765	0.201373	0.697828
Rv1471	trxB1	1145.44	-0.0244787	0.541056	-0.0452425	0.963914	0.993402
Rv1472	echA12	2047.57	-0.0956826	0.368945	-0.259341	0.795372	0.953413
Rv1473	Rv1473	1868.89	-0.30264	0.344721	-0.877926	0.379984	0.810476
Rv1473A	Rv1473A	144.815	-0.84442	0.3802	-2.22099	0.0263517	0.447974
Rv1474c	Rv1474c	94.6684	-0.196212	0.4162	-0.471437	0.637328	0.904024
Rv1475c	acn	595.204	-0.367078	0.375431	-0.977752	0.328197	0.784394
Rv1476	Rv1476	199.746	-0.694996	0.438123	-1.5863	0.11267	0.599435
Rv1477	ripA	272.093	-1.74745	0.560629	-3.11695	0.00182732	0.16558
Rv1478	Rv1478	124.146	-1.54113	0.527402	-2.92211	0.00347672	0.216474
Rv1479	moxR1	2305.4	0.364199	0.338716	1.07523	0.282271	0.763664
Rv1480	Rv1480	1168.58	0.813104	0.344695	2.35891	0.0183289	0.401732
Rv1481	Rv1481	703.979	0.511542	0.376394	1.35906	0.174128	0.674027
Rv1482c	Rv1482c	11.5538	-1.60902	0.779794	-2.06339	0.0390756	0.472104
Rv1483	fabG1	604.272	0.2022	0.369779	0.546815	0.584506	0.888369
Rv1484	inhA	762.915	-0.153352	0.386992	-0.396266	0.691909	0.921062
Rv1485	hemZ	258.071	-0.576587	0.418124	-1.37898	0.1679	0.669426
Rv1486c	Rv1486c	1427.15	0.692492	0.465578	1.48738	0.136914	0.638188
Rv1487	Rv1487	556.1	0.188982	0.418232	0.451859	0.651371	0.908365
Rv1488	Rv1488	3224.17	0.222449	0.51009	0.436098	0.662766	0.910561
Rv1489	Rv1489	890.825	-0.0202339	0.432469	-0.0467871	0.962683	0.993402
Rv1489A	Rv1489A	534.409	-0.222277	0.407641	-0.545276	0.585564	0.888639
Rv1490	Rv1490	161.728	-0.50474	0.398337	-1.26712	0.205113	0.700752
Rv1491c	Rv1491c	556.115	1.02505	0.482784	2.1232	0.0337367	0.460814
Rv1492	mutA	125.082	0.159693	0.399128	0.400104	0.68908	0.920629
Rv1493	mutB	280.549	0.0842797	0.367462	0.229356	0.818592	0.959846
Rv1494	mazE4	183.639	0.166059	0.3351	0.495551	0.620211	0.897887
Rv1495	mazF4	153.819	-0.00679874	0.351194	-0.0193589	0.984555	0.998443
Rv1496	Rv1496	276.482	0.183358	0.350622	0.522952	0.601008	0.892201
Rv1497	lipL	178.866	-0.335079	0.45968	-0.728939	0.466039	0.842499
Rv1498A	Rv1498A	184.981	-0.000816639	0.416545	-0.00196051	0.998436	0.999782
Rv1498c	Rv1498c	256.03	-0.795527	0.479359	-1.65957	0.0970018	0.576567
Rv1499	Rv1499	5.48446	-1.04821	0.931285	-1.12555	0.260355	0.740094
Rv1500	Rv1500	272.555	-0.361795	0.52148	-0.693785	0.487817	0.854537
Rv1501	Rv1501	118.406	-0.4576	0.518318	-0.882856	0.377314	0.808668
Rv1502	Rv1502	247.406	-0.395336	0.584067	-0.676868	0.498489	0.857276
Rv1503c	Rv1503c	18.5939	-0.583879	0.539994	-1.08127	0.279577	0.762431
Rv1504c	Rv1504c	32.597	-0.955078	0.478675	-1.99525	0.0460152	0.479667
Rv1505c	Rv1505c	31.5148	-0.94689	0.509154	-1.85973	0.0629236	0.500751
Rv1506c	Rv1506c	56.838	-0.824048	0.427624	-1.92704	0.0539749	0.491231
Rv1507A	Rv1507A	8.46304	-0.305616	0.714982	-0.427445	0.669055	0.912227
Rv1507c	Rv1507c	198.845	-0.985752	0.394123	-2.50113	0.0123799	0.352562
Rv1508A	Rv1508A	59.9951	-0.535823	0.388551	-1.37903	0.167886	0.669426
Rv1508c	Rv1508c	271.459	-0.474004	0.504842	-0.938917	0.347774	0.798268
Rv1509	Rv1509	66.1701	-0.444212	0.399123	-1.11297	0.265721	0.748835
Rv1510	Rv1510	111.961	0.020395	0.385432	0.0529146	0.9578	0.993402
Rv1511	gmdA	694.795	0.412928	0.342917	1.20416	0.228527	0.715354
Rv1512	epiA	624.16	0.381092	0.374137	1.01859	0.308397	0.777586
Rv1513	Rv1513	307.894	0.185516	0.407163	0.45563	0.648656	0.908073
Rv1514c	Rv1514c	40.1843	-0.886686	0.533564	-1.66182	0.0965493	0.576567
Rv1515c	Rv1515c	93.4959	-0.581118	0.491358	-1.18268	0.236937	0.725553
Rv1516c	Rv1516c	105.147	-0.211657	0.423685	-0.499563	0.617383	0.89705
Rv1517	Rv1517	93.0888	-0.441285	0.419463	-1.05202	0.292789	0.768607
Rv1518	Rv1518	32.2216	-0.215109	0.475641	-0.45225	0.651089	0.908365
Rv1519	Rv1519	10.4305	-1.46047	0.830611	-1.75831	0.0786955	0.53771
Rv1520	Rv1520	151.637	-0.415551	0.403161	-1.03073	0.302666	0.772267
Rv1521	fadD25	528.213	-0.437486	0.505863	-0.86483	0.387132	0.810829
Rv1522c	mmpL12	454.331	0.044359	0.389456	0.1139	0.909317	0.984006
Rv1523	Rv1523	118.056	-0.250965	0.413076	-0.607552	0.543485	0.87128
Rv1524	Rv1524	73.5453	-0.369947	0.450593	-0.821022	0.411634	0.823956
Rv1525	wbbL2	76.8224	-0.0184844	0.424237	-0.0435708	0.965246	0.993402
Rv1526c	Rv1526c	44.8265	0.0684688	0.424367	0.161343	0.871823	0.973385
Rv1527c	pks5	422.307	0.0924927	0.369589	0.250258	0.802388	0.955817
Rv1528c	papA4	47.7498	0.622584	0.569609	1.093	0.274393	0.759787
Rv1529	fadD24	312.887	0.318905	0.386553	0.824997	0.409373	0.823082
Rv1530	adh	100.263	-0.347598	0.478381	-0.726614	0.467463	0.842499
Rv1531	Rv1531	154.188	-0.0718953	0.414833	-0.173312	0.862407	0.969114
Rv1532c	Rv1532c	13.9777	0.541907	0.62082	0.872888	0.382724	0.810715
Rv1533	Rv1533	244.941	-0.286733	0.437596	-0.655245	0.51231	0.861121
Rv1534	Rv1534	130.807	-0.71114	0.460616	-1.54389	0.122615	0.620306
Rv1535	Rv1535	2120.21	0.818539	0.391761	2.08938	0.0366734	0.464325
Rv1536	ileS	1284.57	0.528188	0.371588	1.42144	0.15519	0.662856
Rv1537	dinX	80.8977	0.749052	0.429592	1.74364	0.0812228	0.543751
Rv1538c	ansA	128.053	-0.0339477	0.357194	-0.0950401	0.924283	0.985589
Rv1539	lspA	839.705	0.522217	0.353605	1.47683	0.13972	0.641266
Rv1540	Rv1540	795.003	0.779907	0.368303	2.11757	0.0342117	0.460814
Rv1541c	lprI	262.43	0.423348	0.497049	0.851721	0.394369	0.813095
Rv1542c	glbN	574.16	0.686493	0.601243	1.14179	0.253542	0.736993
Rv1543	Rv1543	332.494	0.269944	0.461856	0.584477	0.558899	0.875919
Rv1544	Rv1544	272.54	-0.00386711	0.437025	-0.00884872	0.99294	0.999457
Rv1545	Rv1545	102.825	-0.0936013	0.371871	-0.251704	0.80127	0.955564
Rv1546	Rv1546	153.833	-0.0830973	0.355577	-0.233697	0.81522	0.959678
Rv1547	dnaE1	1750.08	-0.113403	0.486002	-0.233339	0.815498	0.959678
Rv1548c	PPE21	126.441	0.0345536	0.409692	0.0843403	0.932786	0.987073
Rv1549	fadD11.1	32.4707	-1.85762	0.762316	-2.43681	0.0148175	0.371647
Rv1550	fadD11	61.6986	-2.03558	0.714686	-2.84821	0.00439652	0.231701
Rv1551	plsB1	36.8495	-0.779746	0.539652	-1.4449	0.148485	0.653453
Rv1552	frdA	29.2788	-0.895583	0.534149	-1.67665	0.09361	0.576019
Rv1553	frdB	11.203	-0.85522	0.644294	-1.32738	0.184384	0.687048
Rv1554	frdC	11.3826	-0.0314665	0.66691	-0.0471825	0.962368	0.993402
Rv1555	frdD	17.7574	-0.165506	0.592844	-0.279173	0.780112	0.947686
Rv1556	Rv1556	200.247	0.150482	0.358121	0.420199	0.67434	0.913556
Rv1557	mmpL6	170.438	-0.446816	0.415933	-1.07425	0.282711	0.763664
Rv1558	Rv1558	428.632	0.516313	0.323647	1.5953	0.110646	0.594018
Rv1559	ilvA	1149.14	0.218297	0.329349	0.662813	0.507451	0.858058
Rv1560	vapB11	107.813	-0.53569	0.395241	-1.35535	0.175306	0.676618
Rv1561	vapC11	125.159	-0.257373	0.409708	-0.628186	0.529882	0.864772
Rv1562c	treZ	169.669	0.508936	0.385109	1.32154	0.186321	0.688474
Rv1563c	treY	258.045	0.399043	0.343644	1.16121	0.245557	0.73008
Rv1564c	treX	449.725	0.141469	0.362364	0.390406	0.696236	0.922529
Rv1565c	Rv1565c	700.87	0.17871	0.336379	0.531276	0.595228	0.891053
Rv1566c	Rv1566c	283.132	-1.34527	0.446257	-3.01456	0.00257349	0.193594
Rv1567c	Rv1567c	177.518	-0.378571	0.375938	-1.007	0.313933	0.780818
Rv1568	bioA	477.161	0.0649569	0.416848	0.155829	0.876168	0.973628
Rv1569	bioF1	381.09	0.430739	0.387635	1.1112	0.266483	0.749273
Rv1570	bioD	162.621	0.0741573	0.443655	0.167151	0.867251	0.972365
Rv1571	Rv1571	51.3349	0.0918903	0.525635	0.174818	0.861223	0.968074
Rv1572c	Rv1572c	3.33253	0.115359	1.03298	0.111676	0.91108	0.984006
Rv1573	Rv1573	18.3299	0.247545	0.623289	0.39716	0.69125	0.920946
Rv1574	Rv1574	26.2143	-0.0228143	0.603309	-0.0378152	0.969835	0.993618
Rv1575	Rv1575	12.2247	-0.461775	0.681066	-0.678017	0.497761	0.857276
Rv1576c	Rv1576c	123.747	-0.550133	0.450424	-1.22137	0.221947	0.712063
Rv1577c	Rv1577c	57.7463	-0.422741	0.456497	-0.926054	0.354418	0.798275
Rv1578c	Rv1578c	15.9156	0.0552748	0.572094	0.0966185	0.923029	0.985521
Rv1579c	Rv1579c	10.2132	0.287294	0.67332	0.426683	0.66961	0.912227
Rv1580c	Rv1580c	4.56219	0.0554629	0.916552	0.0605126	0.951747	0.99078
Rv1581c	Rv1581c	2.73812	-0.5647	1.17976	-0.478655	0.632184	0.902371
Rv1582c	Rv1582c	20.1162	0.172665	0.535847	0.322228	0.74728	0.936811
Rv1583c	Rv1583c	15.8364	0.474089	0.609419	0.777937	0.436606	0.832042
Rv1584c	Rv1584c	22.9857	0.243657	0.49074	0.496508	0.619536	0.897562
Rv1585c	Rv1585c	58.2031	0.557268	0.419169	1.32946	0.183697	0.687048
Rv1586c	Rv1586c	108.625	0.30772	0.375997	0.818411	0.413122	0.824338
Rv1587c	Rv1587c	31.7744	0.0833435	0.456186	0.182696	0.855036	0.966552
Rv1588c	Rv1588c	97.0714	0.0393794	0.374018	0.105287	0.916148	0.985174
Rv1589	bioB	765.153	-0.406975	0.360489	-1.12895	0.258918	0.740094
Rv1590	Rv1590	250.713	-0.189283	0.421763	-0.44879	0.653583	0.908589
Rv1591	Rv1591	191.946	-0.119156	0.466413	-0.255474	0.798357	0.954053
Rv1592c	Rv1592c	1199.4	-0.825418	0.406322	-2.03144	0.0422104	0.477683
Rv1593c	Rv1593c	328.628	0.104285	0.486091	0.214537	0.830128	0.962144
Rv1594	nadA	6494.91	0.478929	0.375106	1.27678	0.201679	0.697828
Rv1595	nadB	8218.12	0.678148	0.356805	1.90061	0.0573529	0.491754
Rv1596	nadC	3793.94	0.413724	0.309875	1.33513	0.181833	0.687048
Rv1597	Rv1597	859.556	-0.105635	0.32446	-0.325572	0.744748	0.93635
Rv1598c	Rv1598c	463.959	0.75842	0.39435	1.92321	0.0544533	0.491231
Rv1599	hisD	1125.82	0.820482	0.399652	2.05299	0.0400736	0.475516
Rv1600	hisC1	594.874	0.765259	0.42071	1.81897	0.0689163	0.521567
Rv1601	hisB	184.973	0.414373	0.396027	1.04632	0.295411	0.768607
Rv1602	hisH	295.538	0.678639	0.356261	1.90489	0.0567941	0.491231
Rv1603	hisA	422.074	0.681064	0.350507	1.94308	0.0520062	0.490187
Rv1604	impA	289.211	0.750792	0.397018	1.89108	0.0586137	0.493023
Rv1605	hisF	248.868	0.752774	0.40244	1.87053	0.0614105	0.500751
Rv1606	hisI	124.679	0.827905	0.384486	2.15328	0.0312966	0.460814
Rv1607	chaA	143.857	0.243728	0.456063	0.534418	0.593052	0.89101
Rv1608c	bcpB	643.448	0.764714	0.419081	1.82474	0.0680404	0.520233
Rv1609	trpE	1027.22	0.404509	0.331666	1.21963	0.222606	0.713447
Rv1610	Rv1610	296.559	0.361375	0.336181	1.07494	0.282401	0.763664
Rv1611	trpC	1029.17	-0.151923	0.462024	-0.328821	0.742291	0.935857
Rv1612	trpB	442.991	-0.759618	0.534222	-1.42192	0.155051	0.662856
Rv1613	trpA	228.523	-0.909295	0.509874	-1.78337	0.0745257	0.526833
Rv1614	lgt	636.398	-0.214622	0.402061	-0.533805	0.593476	0.89101
Rv1615	Rv1615	268.987	0.672164	0.341977	1.96552	0.0493539	0.485586
Rv1616	Rv1616	195.965	0.30636	0.348641	0.878724	0.379551	0.810476
Rv1617	pykA	1650.43	0.300164	0.336369	0.892364	0.372198	0.807642
Rv1618	tesB1	711.268	0.1519	0.332507	0.456834	0.64779	0.907817
Rv1619	Rv1619	364.01	0.37526	0.312281	1.20167	0.22949	0.716504
Rv1620c	cydC	628.125	2.88469	0.635859	4.53668	5.71481e-06	0.00201555
Rv1621c	cydD	831.605	2.50102	0.567626	4.40611	1.05243e-05	0.00279737
Rv1622c	cydB	981.491	2.52194	0.69675	3.61958	0.000295084	0.056741
Rv1623c	cydA	1716.57	3.46822	1.09922	3.15516	0.00160413	0.153827
Rv1624c	Rv1624c	165.349	0.53806	0.356227	1.51044	0.130931	0.625699
Rv1625c	cya	1084.62	0.674871	0.422634	1.59682	0.110306	0.594018
Rv1626	Rv1626	1234.65	0.00131734	0.394809	0.00333665	0.997338	0.999782
Rv1627c	Rv1627c	597.384	0.199373	0.36188	0.550937	0.581677	0.886862
Rv1628c	Rv1628c	192.844	0.266405	0.359704	0.740624	0.458921	0.841031
Rv1629	polA	396.693	0.0794372	0.414677	0.191564	0.848084	0.964432
Rv1630	rpsA	2582.16	-0.163938	0.372094	-0.440583	0.659515	0.909713
Rv1631	coaE	522.158	-0.226298	0.417363	-0.54221	0.587674	0.889015
Rv1632c	Rv1632c	49.4528	-0.953819	0.486697	-1.95978	0.0500215	0.485586
Rv1633	uvrB	1186.91	0.360788	0.354528	1.01766	0.30884	0.777586
Rv1634	Rv1634	554.741	0.225276	0.346326	0.650474	0.515386	0.861311
Rv1635c	Rv1635c	547.425	1.06372	0.421702	2.52243	0.0116547	0.352562
Rv1636	TB15.3	1144.02	0.179876	0.409718	0.439024	0.660644	0.909765
Rv1637c	Rv1637c	425	0.264571	0.343542	0.770128	0.441224	0.833725
Rv1638	uvrA	2529.17	0.417403	0.302535	1.37968	0.167685	0.669426
Rv1638A	Rv1638A	493.292	-0.249977	0.493509	-0.50653	0.612484	0.896138
Rv1639c	Rv1639c	2835.93	0.155279	0.446955	0.347416	0.728279	0.929465
Rv1640c	lysX	1047.72	0.282354	0.343425	0.822171	0.41098	0.823956
Rv1641	infC	2485.86	-0.355907	0.341738	-1.04146	0.297662	0.769136
Rv1642	rpmI	542.645	-0.356922	0.340733	-1.04751	0.294863	0.768607
Rv1643	rplT	876.107	-0.338521	0.31222	-1.08424	0.278259	0.76105
Rv1644	tsnR	530.382	-0.129392	0.376558	-0.343618	0.731133	0.931319
Rv1645c	Rv1645c	297.296	-0.133094	0.430141	-0.309419	0.757003	0.940827
Rv1646	PE17	1322.51	-0.191892	0.487426	-0.393683	0.693815	0.922312
Rv1647	Rv1647	1130.27	0.21989	0.403552	0.544885	0.585832	0.888639
Rv1648	Rv1648	496.72	-0.0670198	0.339699	-0.197292	0.843599	0.964286
Rv1649	pheS	343.618	-0.376712	0.398729	-0.944782	0.34477	0.796407
Rv1650	pheT	735.278	0.0247576	0.333986	0.0741276	0.940909	0.988773
Rv1651c	PE_PGRS30	390.917	-0.0643522	0.358022	-0.179744	0.857354	0.967252
Rv1652	argC	336.707	0.0262572	0.409966	0.0640474	0.948933	0.990092
Rv1653	argJ	300.137	-0.275362	0.354021	-0.777814	0.436679	0.832042
Rv1654	argB	216.938	0.00516016	0.355622	0.0145102	0.988423	0.998814
Rv1655	argD	202.566	-0.158456	0.359186	-0.441153	0.659102	0.909602
Rv1656	argF	108.022	0.0612475	0.402327	0.152233	0.879003	0.973628
Rv1657	argR	64.0825	-0.245474	0.440584	-0.557157	0.57742	0.883413
Rv1658	argG	345.316	0.0825494	0.324186	0.254636	0.799004	0.954353
Rv1659	argH	123.112	0.00475996	0.376361	0.0126473	0.989909	0.999457
Rv1660	pks10	496.775	0.343384	0.368986	0.930614	0.352053	0.798275
Rv1661	pks7	493.534	-0.408863	0.40287	-1.01488	0.310165	0.777586
Rv1662	pks8	321.804	-0.771267	0.392499	-1.96502	0.0494122	0.485586
Rv1663	pks17	110.411	-0.718085	0.369371	-1.94407	0.0518867	0.490187
Rv1664	pks9	159.295	-0.45497	0.354785	-1.28238	0.199708	0.697828
Rv1665	pks11	444.096	0.401664	0.408767	0.982623	0.325793	0.784394
Rv1666c	cyp139	113.371	0.0952314	0.37306	0.255271	0.798514	0.954053
Rv1667c	Rv1667c	104.826	0.125595	0.38046	0.330114	0.741314	0.93564
Rv1668c	Rv1668c	163.57	0.687795	0.432664	1.58967	0.111908	0.596927
Rv1669	Rv1669	19.5405	-0.740401	0.660524	-1.12093	0.262318	0.742273
Rv1670	Rv1670	274.024	0.049007	0.476009	0.102954	0.918	0.985478
Rv1671	Rv1671	206.176	-0.0984011	0.497687	-0.197717	0.843267	0.964183
Rv1672c	Rv1672c	64.3672	-1.41113	0.685177	-2.05951	0.0394453	0.473699
Rv1673c	Rv1673c	30.6528	-1.17064	0.575449	-2.03431	0.0419203	0.477683
Rv1674c	Rv1674c	16.2371	-0.50311	0.593876	-0.847164	0.396904	0.814859
Rv1675c	cmr	27.7794	-0.475753	0.55676	-0.854503	0.392827	0.812965
Rv1676	Rv1676	386.375	0.371264	0.400954	0.925952	0.354471	0.798275
Rv1677	dsbF	346.468	0.0311988	0.406292	0.0767891	0.938791	0.988425
Rv1678	Rv1678	240.636	-0.372017	0.458477	-0.81142	0.417125	0.82483
Rv1679	fadE16	234.057	0.218454	0.466013	0.468772	0.639233	0.904087
Rv1680	Rv1680	172.942	-0.0156003	0.508804	-0.0306607	0.97554	0.995515
Rv1681	moeX	138.737	-0.331645	0.547761	-0.605455	0.544877	0.872255
Rv1682	Rv1682	310.655	-1.12237	0.543133	-2.06647	0.0387842	0.470007
Rv1683	Rv1683	1117.18	-0.177954	0.412586	-0.431313	0.66624	0.911565
Rv1684	Rv1684	87.2564	-0.588037	0.499334	-1.17764	0.238939	0.727214
Rv1685c	Rv1685c	44.2729	-0.492622	0.532905	-0.924409	0.355273	0.798275
Rv1686c	Rv1686c	45.4524	-0.693837	0.542798	-1.27826	0.201158	0.697828
Rv1687c	Rv1687c	35.7317	-0.260848	0.463585	-0.562675	0.573656	0.882908
Rv1688	mpg	160.803	0.205092	0.358522	0.572048	0.56729	0.882076
Rv1689	tyrS	611.202	0.0702267	0.34351	0.204438	0.838011	0.962928
Rv1690	lprJ	129.845	-1.55904	0.43256	-3.60422	0.000313093	0.056741
Rv1691	Rv1691	197.807	-0.931928	0.378222	-2.46397	0.0137407	0.359894
Rv1692	Rv1692	214.017	-0.201946	0.364453	-0.554107	0.579506	0.885584
Rv1693	Rv1693	197.087	-0.102185	0.384722	-0.265606	0.790542	0.952809
Rv1694	tlyA	348.516	-0.239611	0.406402	-0.589592	0.555464	0.875258
Rv1695	ppnK	309.225	-0.04571	0.382526	-0.119495	0.904883	0.983579
Rv1696	recN	246.286	0.00967084	0.384159	0.025174	0.979916	0.996888
Rv1697	Rv1697	275.546	-2.20614	1.20558	-1.82994	0.0672585	0.520233
Rv1698	mctB	116.701	-2.06626	0.732102	-2.82237	0.00476706	0.231701
Rv1699	pyrG	874.508	-0.573093	0.46441	-1.23402	0.217194	0.712036
Rv1700	Rv1700	202.503	-1.10862	0.525356	-2.11022	0.0348393	0.461396
Rv1701	Rv1701	181.549	-0.926981	0.512261	-1.80959	0.0703599	0.524404
Rv1702c	Rv1702c	11.2253	-0.170642	0.657551	-0.259512	0.79524	0.953413
Rv1703c	Rv1703c	897.591	0.576748	0.311125	1.85375	0.0637751	0.504507
Rv1704c	cycA	381.488	0.345309	0.341936	1.00987	0.312559	0.77859
Rv1705c	PPE22	382.493	0.844698	0.39705	2.12743	0.033384	0.460814
Rv1706A	Rv1706A	5.19914	-0.775222	1.03014	-0.752537	0.451728	0.838863
Rv1706c	PPE23	460.179	0.893457	0.381522	2.34182	0.0191899	0.402288
Rv1707	Rv1707	906.843	0.308487	0.316464	0.974796	0.329662	0.784394
Rv1708	Rv1708	254.661	-0.113702	0.474459	-0.239645	0.810606	0.958732
Rv1709	scpA	133.084	-0.264686	0.461529	-0.573497	0.566308	0.881636
Rv1710	scpB	313.393	-0.23229	0.38114	-0.609461	0.542219	0.87128
Rv1711	Rv1711	173.429	-0.172415	0.339448	-0.507925	0.611506	0.895692
Rv1712	cmk	207.738	-0.0416241	0.344732	-0.120743	0.903894	0.983208
Rv1713	engA	316.638	-0.152564	0.364832	-0.418177	0.675818	0.914216
Rv1714	Rv1714	46.7496	-0.0810333	0.541044	-0.149772	0.880945	0.973628
Rv1715	fadB3	32.8375	-0.211701	0.549467	-0.385284	0.700027	0.923968
Rv1716	Rv1716	36.5696	-0.478692	0.453929	-1.05455	0.291629	0.768607
Rv1717	Rv1717	19.5996	-0.672766	0.550059	-1.22308	0.2213	0.712036
Rv1718	Rv1718	85.9623	0.166713	0.366722	0.454603	0.649395	0.908192
Rv1719	Rv1719	55.6446	-0.552903	0.477206	-1.15862	0.246609	0.730906
Rv1720c	vapC12	52.2513	-0.745047	0.463915	-1.606	0.108275	0.588937
Rv1721c	vapB12	71.7362	-0.287002	0.417358	-0.687664	0.491664	0.855543
Rv1722	Rv1722	781.564	0.252616	0.365111	0.691889	0.489007	0.855487
Rv1723	Rv1723	219.945	0.243861	0.363445	0.67097	0.502239	0.858058
Rv1724c	Rv1724c	138.968	0.505372	0.473596	1.0671	0.285928	0.764504
Rv1725c	Rv1725c	170.996	0.802035	0.396883	2.02084	0.0432968	0.478508
Rv1726	Rv1726	33.4408	-0.122283	0.503921	-0.242662	0.808267	0.957434
Rv1727	Rv1727	28.4351	0.126026	0.461511	0.273073	0.784797	0.948275
Rv1728c	Rv1728c	60.0854	0.366301	0.400696	0.914164	0.360631	0.802968
Rv1729c	Rv1729c	47.9404	-0.392907	0.439785	-0.893406	0.37164	0.807642
Rv1730c	Rv1730c	65.2563	0.44912	0.569024	0.789281	0.429948	0.829402
Rv1731	gabD2	356.812	-0.714142	0.386094	-1.84966	0.0643626	0.507142
Rv1732c	Rv1732c	307.439	1.49553	0.659695	2.267	0.02339	0.434981
Rv1733c	Rv1733c	1117.02	7.79261	2.10739	3.69776	NA	NA
Rv1734c	Rv1734c	4.88639	1.29444	1.0093	1.28251	0.199665	0.697828
Rv1735c	Rv1735c	6.14969	1.6537	1.13174	1.4612	0.14396	0.6453
Rv1736c	narX	4040.39	7.10315	1.85214	3.8351	NA	NA
Rv1737c	narK2	2491.03	7.30777	1.89686	3.85256	NA	NA
Rv1738	Rv1738	4421.02	7.10035	2.08081	3.41229	NA	NA
Rv1739c	Rv1739c	100.289	0.286099	0.423569	0.675449	0.499391	0.857851
Rv1740	vapB34	155.068	0.533718	0.363494	1.4683	0.142024	0.643881
Rv1741	vapC34	248.46	0.441004	0.373917	1.17941	0.238233	0.726511
Rv1742	Rv1742	148.626	0.0499369	0.371957	0.134254	0.893201	0.978081
Rv1743	pknE	595.405	0.0309601	0.358811	0.0862852	0.93124	0.987073
Rv1744c	Rv1744c	25.847	-0.0593988	0.512655	-0.115865	0.907759	0.984006
Rv1745c	idi	29.5882	-0.744648	0.554333	-1.34332	0.179168	0.683335
Rv1746	pknF	309.645	0.00840144	0.321294	0.0261488	0.979139	0.996888
Rv1747	Rv1747	1031.04	0.161005	0.334036	0.481998	0.629807	0.902371
Rv1748	Rv1748	585.47	0.698859	0.468447	1.49186	0.135735	0.635927
Rv1749c	Rv1749c	256.836	-0.165543	0.377036	-0.439064	0.660615	0.909765
Rv1750c	fadD1	336.02	-0.392467	0.407105	-0.964045	0.335023	0.784805
Rv1751	Rv1751	615.837	0.188299	0.405204	0.464702	0.642145	0.905798
Rv1752	Rv1752	84.2666	-0.219653	0.426245	-0.515321	0.606329	0.893031
Rv1753c	PPE24	45.0738	-0.517249	0.504074	-1.02614	0.304826	0.77449
Rv1754c	Rv1754c	35.3135	-2.20624	0.816684	-2.70146	0.00690362	0.30247
Rv1755c	plcD	10.1828	-0.230602	0.741925	-0.310815	0.755941	0.940683
Rv1756c	Rv1756c	45.1519	-0.51963	0.504217	-1.03057	0.302743	0.772267
Rv1757c	Rv1757c	32.1983	-0.364407	0.530036	-0.687513	0.491759	0.855543
Rv1758	cut1	9.91784	-0.529297	0.674617	-0.78459	0.432694	0.829799
Rv1759c	wag22	122.544	-0.383902	0.471141	-0.814834	0.415167	0.824338
Rv1760	Rv1760	1442.65	0.300751	0.372292	0.807837	0.419184	0.82483
Rv1761c	Rv1761c	45.0523	-0.405652	0.422258	-0.960673	0.336717	0.785541
Rv1762c	Rv1762c	138.588	-0.153647	0.378916	-0.405493	0.685115	0.919406
Rv1763	Rv1763	24.8667	-0.264275	0.553146	-0.477767	0.632816	0.902371
Rv1764	Rv1764	39.3753	-0.358541	0.493117	-0.727091	0.46717	0.842499
Rv1765A	Rv1765A	14.3525	-0.5616	0.612917	-0.916274	0.359523	0.80269
Rv1765c	Rv1765c	183.979	0.202564	0.331983	0.610163	0.541754	0.87128
Rv1766	Rv1766	66.9961	-0.408181	0.452969	-0.901123	0.367523	0.80556
Rv1767	Rv1767	48.731	-0.43863	0.419385	-1.04589	0.295612	0.768607
Rv1768	PE_PGRS31	144.175	-0.756394	0.440029	-1.71896	0.0856207	0.553932
Rv1769	Rv1769	435.895	-0.494613	0.359261	-1.37675	0.168589	0.669426
Rv1770	Rv1770	579.563	-0.504718	0.387454	-1.30265	0.192693	0.69566
Rv1771	Rv1771	402.978	-0.674976	0.367309	-1.83762	0.0661179	0.515723
Rv1772	Rv1772	423.646	-1.81128	0.31738	-5.70698	1.14999e-08	2.2925e-05
Rv1773c	Rv1773c	20.6131	-0.336411	0.515293	-0.652854	0.51385	0.861311
Rv1774	Rv1774	178.132	-0.785703	0.39359	-1.99625	0.0459068	0.479667
Rv1775	Rv1775	204.476	-0.715131	0.334593	-2.13731	0.0325725	0.460814
Rv1776c	Rv1776c	25.7751	-0.461589	0.572859	-0.805764	0.420379	0.825905
Rv1777	cyp144	76.3151	-0.371423	0.470931	-0.7887	0.430288	0.829402
Rv1778c	Rv1778c	586.582	0.0198261	0.356092	0.0556769	0.955599	0.992439
Rv1779c	Rv1779c	3268.92	0.64673	0.406224	1.59205	0.111373	0.595504
Rv1780	Rv1780	224.477	0.457167	0.361945	1.26308	0.206559	0.701491
Rv1781c	malQ	501.217	0.312672	0.356114	0.878011	0.379938	0.810476
Rv1782	eccB5	7254.38	0.0735523	0.358625	0.205095	0.837498	0.962928
Rv1783	eccC5	15201.7	0.101166	0.406413	0.248924	0.803419	0.956189
Rv1785c	cyp143	239.768	0.262142	0.396804	0.660633	0.508848	0.858423
Rv1786	Rv1786	193.669	0.0360015	0.365609	0.09847	0.921559	0.985521
Rv1787	PPE25	949.34	0.65422	0.560617	1.16696	0.243225	0.728978
Rv1788	PE18	365.448	0.0916459	0.55278	0.165791	0.868322	0.973142
Rv1789	PPE26	2809.44	0.202021	0.356659	0.566426	0.571104	0.882908
Rv1790	PPE27	346.552	0.307843	0.447389	0.688087	0.491398	0.855543
Rv1791	PE19	2089.57	0.271189	0.454452	0.596738	0.550682	0.873921
Rv1792	esxM	4086.93	-0.152837	0.485644	-0.31471	0.752982	0.939103
Rv1793	esxN	4223.68	-0.08378	0.436326	-0.192012	0.847733	0.964432
Rv1794	Rv1794	4033.28	0.0456693	0.395277	0.115538	0.908019	0.984006
Rv1795	eccD5	3479.81	0.487383	0.42863	1.13707	0.255509	0.736993
Rv1796	mycP5	4463.29	0.80619	0.342838	2.35152	0.0186971	0.401732
Rv1797	eccE5	3250.39	0.575139	0.339929	1.69194	0.0906581	0.568324
Rv1798	eccA5	2941.49	0.507633	0.419877	1.209	0.226662	0.715205
Rv1799	lppT	410.617	0.16114	0.44088	0.365496	0.714741	0.925424
Rv1800	PPE28	701.538	-0.0164937	0.412867	-0.0399491	0.968134	0.993618
Rv1801	PPE29	187.648	-0.607762	0.601833	-1.00985	0.312566	0.77859
Rv1802	PPE30	167.789	-0.335036	0.592631	-0.565336	0.571845	0.882908
Rv1803c	PE_PGRS32	256.901	-0.278467	0.398839	-0.698195	0.485055	0.852006
Rv1804c	Rv1804c	66.7615	0.398979	0.476953	0.836517	0.402864	0.818542
Rv1805c	Rv1805c	9.21177	-0.718982	0.747813	-0.961446	0.336328	0.785154
Rv1806	PE20	103.943	-0.26626	0.626749	-0.424828	0.670962	0.912332
Rv1807	PPE31	195.32	-0.197265	0.56321	-0.350251	0.72615	0.928936
Rv1808	PPE32	627.802	0.137479	0.368769	0.372806	0.709293	0.924568
Rv1809	PPE33	1252.06	0.212182	0.372301	0.569919	0.568733	0.882908
Rv1810	Rv1810	1200.86	0.240075	0.414435	0.579282	0.562399	0.878638
Rv1811	mgtC	625.112	0.0325925	0.451923	0.0721195	0.942507	0.988975
Rv1812c	Rv1812c	632.345	1.48858	0.589919	2.52337	0.0116236	0.352562
Rv1813c	Rv1813c	2791.22	7.23206	1.86422	3.8794	NA	NA
Rv1814	erg3	405.578	0.75286	0.454754	1.65553	0.0978169	0.576567
Rv1815	Rv1815	399.254	-0.0510353	0.459043	-0.111178	0.911476	0.984006
Rv1816	Rv1816	195.624	0.510123	0.578148	0.882339	0.377593	0.808668
Rv1817	Rv1817	271.676	-0.124062	0.437588	-0.283513	0.776784	0.945227
Rv1818c	PE_PGRS33	1133.37	0.470045	0.337621	1.39223	0.163854	0.669426
Rv1819c	bacA	650.411	0.119955	0.463727	0.258677	0.795885	0.953413
Rv1820	ilvG	885.287	0.431292	0.410281	1.05121	0.293162	0.768607
Rv1821	secA2	4824.62	0.452676	0.315826	1.43331	0.15177	0.661092
Rv1822	pgsA2	254.027	0.311861	0.376729	0.827814	0.407776	0.821571
Rv1823	Rv1823	450.528	0.156014	0.338616	0.460739	0.644986	0.906695
Rv1824	Rv1824	304.261	0.11925	0.348416	0.342264	0.732152	0.932022
Rv1825	Rv1825	768.3	0.245118	0.308592	0.794309	0.427015	0.829189
Rv1826	gcvH	793.726	-0.233087	0.347273	-0.671194	0.502097	0.858058
Rv1827	garA	4702.52	0.598558	0.325856	1.83688	0.0662278	0.515723
Rv1828	Rv1828	1907.08	0.259326	0.307663	0.842889	0.399291	0.816964
Rv1829	Rv1829	1797.02	0.116316	0.356951	0.325859	0.744531	0.93635
Rv1830	Rv1830	949.449	-0.231002	0.306831	-0.752865	0.451531	0.838863
Rv1831	Rv1831	1041.59	0.703052	0.33473	2.10036	0.0356976	0.461396
Rv1832	gcvB	2984	0.257751	0.404349	0.637447	0.523834	0.863314
Rv1833c	Rv1833c	214.015	0.269617	0.336993	0.800066	0.423673	0.828524
Rv1834	lipZ	290.766	0.929017	0.648767	1.43197	0.152151	0.661092
Rv1835c	Rv1835c	191.038	-0.544445	0.531141	-1.02505	0.30534	0.77449
Rv1836c	Rv1836c	1147.68	0.133605	0.397465	0.336144	0.736762	0.934439
Rv1837c	glcB	1747.42	0.138224	0.352845	0.391742	0.695249	0.922448
Rv1838c	vapC13	128.91	-0.391704	0.439401	-0.891451	0.372687	0.807642
Rv1839c	vapB13	95.0599	-0.432197	0.422493	-1.02297	0.306323	0.775927
Rv1840c	PE_PGRS34	306.51	0.305883	0.403045	0.75893	0.447894	0.837204
Rv1841c	Rv1841c	924.517	0.768575	0.388429	1.97868	0.0478524	0.483007
Rv1842c	Rv1842c	1605.66	0.573188	0.377292	1.51922	0.128708	0.624886
Rv1843c	guaB1	4342.94	0.499431	0.376801	1.32545	0.185022	0.687058
Rv1844c	gnd1	2239.55	0.737245	0.401862	1.83457	0.0665689	0.516363
Rv1845c	blaR	1584.13	0.996336	0.408057	2.44166	0.01462	0.371647
Rv1846c	blaI	1721.17	1.32268	0.4998	2.64642	0.00813486	0.318169
Rv1847	Rv1847	193.688	-0.135096	0.348517	-0.38763	0.698289	0.92341
Rv1848	ureA	293.258	0.0754759	0.344023	0.219392	0.826345	0.961061
Rv1849	ureB	318.167	0.0794613	0.376207	0.211217	0.832718	0.962144
Rv1850	ureC	604.519	0.144576	0.321814	0.449254	0.653249	0.908589
Rv1851	ureF	139.324	0.314812	0.348998	0.902046	0.367032	0.805075
Rv1852	ureG	295.295	0.306779	0.363675	0.843554	0.398919	0.816964
Rv1853	ureD	355.033	0.251113	0.343893	0.730207	0.465264	0.842499
Rv1854c	ndh	2542.47	0.756615	0.511415	1.47945	0.139019	0.640341
Rv1855c	Rv1855c	964.539	0.559984	0.338697	1.65335	0.0982602	0.576567
Rv1856c	Rv1856c	350.288	0.974643	0.359679	2.70976	0.00673326	0.298283
Rv1857	modA	231.609	-0.427056	0.36616	-1.16631	0.243488	0.728978
Rv1858	modB	104.376	-0.432137	0.468918	-0.921562	0.356757	0.798275
Rv1859	modC	394.97	-0.26507	0.399066	-0.664225	0.506547	0.858058
Rv1860	apa	360.063	-0.377637	0.38382	-0.98389	0.32517	0.784394
Rv1861	Rv1861	682.184	0.0298826	0.442643	0.0675095	0.946176	0.989999
Rv1862	adhA	1399.35	0.352704	0.411011	0.858139	0.390816	0.811256
Rv1863c	Rv1863c	1056.87	0.0999156	0.308204	0.324186	0.745797	0.936567
Rv1864c	Rv1864c	526.873	0.486762	0.423246	1.15007	0.250115	0.735948
Rv1865c	Rv1865c	169.92	-0.154493	0.383541	-0.402806	0.687091	0.920629
Rv1866	Rv1866	242.023	-0.453633	0.383077	-1.18418	0.236341	0.725553
Rv1867	Rv1867	143.679	-0.842605	0.488103	-1.72628	0.0842962	0.550064
Rv1868	Rv1868	429.442	0.275909	0.348261	0.792248	0.428216	0.829402
Rv1869c	Rv1869c	642.167	-0.634158	0.39012	-1.62555	0.104046	0.582833
Rv1870c	Rv1870c	1185.38	-0.256736	0.382948	-0.670422	0.502589	0.858058
Rv1871c	Rv1871c	7889.62	0.158343	0.375925	0.421209	0.673603	0.913177
Rv1872c	lldD2	14133.5	0.0959482	0.378571	0.253448	0.799922	0.954677
Rv1873	Rv1873	55.0672	-0.12828	0.601689	-0.213199	0.831171	0.962144
Rv1874	Rv1874	854.103	0.171362	0.53249	0.321812	0.747595	0.936811
Rv1875	Rv1875	1757.35	-0.0825771	0.538234	-0.153422	0.878065	0.973628
Rv1876	bfrA	302.14	-0.908805	0.358211	-2.53707	0.0111786	0.352562
Rv1877	Rv1877	815.901	-0.272135	0.355056	-0.766456	0.443405	0.834916
Rv1878	glnA3	282.82	-0.45608	0.485205	-0.939975	0.34723	0.797929
Rv1879	Rv1879	179.207	-0.439262	0.517581	-0.848682	0.396058	0.814381
Rv1880c	cyp140	1082.68	0.073053	0.345114	0.211678	0.832358	0.962144
Rv1881c	lppE	157.117	-0.445793	0.389206	-1.14539	0.252047	0.736198
Rv1882c	Rv1882c	279.766	-0.445147	0.424343	-1.04903	0.294166	0.768607
Rv1883c	Rv1883c	473.807	-0.156773	0.477513	-0.328311	0.742677	0.935857
Rv1884c	rpfC	296.617	-0.515779	0.605891	-0.851274	0.394617	0.813095
Rv1885c	Rv1885c	806.621	-0.248224	0.503308	-0.493184	0.621882	0.898743
Rv1886c	fbpB	2100.82	-0.597334	0.445273	-1.3415	0.179758	0.683794
Rv1887	Rv1887	1892.4	-0.471931	0.414504	-1.13854	0.254893	0.736993
Rv1888A	Rv1888A	26.8861	-0.921437	0.561905	-1.63984	0.101038	0.581294
Rv1888c	Rv1888c	358.84	-0.453305	0.3671	-1.23483	0.216895	0.712036
Rv1889c	Rv1889c	98.4344	0.0319365	0.366172	0.0872172	0.930499	0.987073
Rv1890c	Rv1890c	134.197	0.0440449	0.401668	0.109655	0.912683	0.984006
Rv1891	Rv1891	398.765	-1.08763	0.584349	-1.86126	0.0627068	0.500751
Rv1892	Rv1892	191.698	-1.41378	0.608755	-2.32242	0.0202105	0.406966
Rv1893	Rv1893	100.92	-1.36819	0.564328	-2.42446	0.015331	0.372838
Rv1894c	Rv1894c	166.826	-0.441874	0.368968	-1.19759	0.231075	0.718373
Rv1895	Rv1895	140.198	-0.645039	0.408428	-1.57932	0.114262	0.6018
Rv1896c	Rv1896c	134.18	-0.176845	0.342846	-0.515816	0.605983	0.893025
Rv1897c	Rv1897c	58.6041	-0.489763	0.459625	-1.06557	0.286618	0.764504
Rv1898	Rv1898	185.897	0.475781	0.385603	1.23386	0.217254	0.712036
Rv1899c	lppD	1574.37	0.136707	0.321538	0.425167	0.670715	0.912332
Rv1900c	lipJ	745.388	-0.118051	0.330412	-0.357284	0.720879	0.926545
Rv1901	cinA	490.586	-0.404473	0.363593	-1.11243	0.265952	0.748835
Rv1902c	nanT	214.623	-0.232897	0.345658	-0.673778	0.500452	0.858058
Rv1903	Rv1903	88.2629	-0.333899	0.388119	-0.860301	0.389623	0.810829
Rv1904	Rv1904	707.098	-0.206409	0.385622	-0.535263	0.592468	0.890716
Rv1905c	aao	444.057	-0.481398	0.361483	-1.33173	0.182948	0.687048
Rv1906c	Rv1906c	718.916	0.0355575	0.365686	0.097235	0.92254	0.985521
Rv1907c	Rv1907c	661.977	0.0434107	0.357132	0.121554	0.903252	0.983208
Rv1908c	katG	11155.8	-0.0254701	0.31825	-0.0800317	0.936212	0.987742
Rv1909c	furA	571.068	0.531245	0.439351	1.20916	0.226602	0.715205
Rv1910c	Rv1910c	238.738	0.0923012	0.372952	0.247488	0.804531	0.956767
Rv1911c	lppC	590.926	0.0713915	0.352252	0.202672	0.839392	0.962928
Rv1912c	fadB5	296.553	0.0440709	0.360754	0.122163	0.90277	0.983175
Rv1913	Rv1913	119.342	-0.0186338	0.369909	-0.050374	0.959824	0.993402
Rv1914c	Rv1914c	83.7211	-0.511873	0.483791	-1.05805	0.290035	0.768155
Rv1915	aceAa	1371.9	-0.123163	0.377528	-0.326237	0.744245	0.93635
Rv1916	aceAb	629.081	-0.00859732	0.389352	-0.0220811	0.982383	0.997393
Rv1917c	PPE34	65.7	0.158118	0.399423	0.395867	0.692203	0.921062
Rv1918c	PPE35	183.34	-0.299466	0.417418	-0.717424	0.473112	0.845475
Rv1919c	Rv1919c	269.516	-1.08494	0.54461	-1.99214	0.0463557	0.479806
Rv1920	Rv1920	322.316	-0.301837	0.44601	-0.676748	0.498566	0.857276
Rv1921c	lppF	219.532	0.0974879	0.6449	0.151168	0.879844	0.973628
Rv1922	Rv1922	793.745	0.720512	0.493151	1.46104	0.144006	0.6453
Rv1923	lipD	478.413	0.169733	0.346813	0.48941	0.624552	0.900709
Rv1924c	Rv1924c	70.3605	-0.148878	0.42598	-0.349495	0.726718	0.928936
Rv1925	fadD31	3645.97	0.641785	0.42609	1.50622	0.132011	0.625699
Rv1926c	mpt63	262.416	-0.764856	0.450739	-1.69689	0.089717	0.565984
Rv1927	Rv1927	130.944	-0.127135	0.356236	-0.356884	0.721179	0.926632
Rv1928c	Rv1928c	34.3891	-1.29399	0.454498	-2.84709	0.00441214	0.231701
Rv1929c	Rv1929c	117.849	-0.0805824	0.451589	-0.178442	0.858376	0.967365
Rv1930c	Rv1930c	30.286	-0.129916	0.573835	-0.226399	0.820891	0.959846
Rv1931c	Rv1931c	132.815	0.0125559	0.398341	0.0315204	0.974854	0.995325
Rv1932	tpx	251.085	-0.678346	0.552317	-1.22818	0.219378	0.712036
Rv1933c	fadE18	7.54369	-0.784512	0.797395	-0.983843	0.325193	0.784394
Rv1934c	fadE17	26.2769	-0.935064	0.491782	-1.90138	0.0572522	0.491754
Rv1935c	echA13	35.1236	-0.714382	0.463715	-1.54057	0.123423	0.620306
Rv1936	Rv1936	69.6008	-0.423536	0.406078	-1.04299	0.296953	0.768799
Rv1937	Rv1937	103.081	-0.382182	0.417047	-0.9164	0.359457	0.80269
Rv1938	ephB	56.3278	-0.48143	0.441011	-1.09165	0.274987	0.759787
Rv1939	Rv1939	26.0284	-0.654905	0.503958	-1.29952	0.193764	0.69598
Rv1940	ribA1	58.3428	-0.321579	0.418749	-0.767952	0.442516	0.834753
Rv1941	Rv1941	86.4716	-0.206057	0.464315	-0.443788	0.657196	0.909489
Rv1942c	mazF5	218.568	-0.08778	0.341015	-0.257408	0.796863	0.95351
Rv1943c	mazE5	184.613	-0.106403	0.331096	-0.321366	0.747933	0.936855
Rv1944c	Rv1944c	204.548	0.17188	0.370252	0.464224	0.642488	0.905798
Rv1945	Rv1945	441.3	0.615156	0.377172	1.63097	0.102897	0.581593
Rv1946c	lppG	28.4484	-0.499487	0.473614	-1.05463	0.291595	0.768607
Rv1947	Rv1947	25.2485	-0.876026	0.589005	-1.4873	0.136936	0.638188
Rv1948c	Rv1948c	91.9886	-0.200547	0.464016	-0.432199	0.665597	0.911565
Rv1949c	Rv1949c	247.669	-0.0847766	0.326689	-0.259503	0.795247	0.953413
Rv1950c	Rv1950c	399.607	0.160685	0.361564	0.444417	0.656741	0.909489
Rv1951c	Rv1951c	327.58	0.134727	0.348641	0.386436	0.699174	0.923966
Rv1952	vapB14	29.9313	0.0946031	0.451854	0.209367	0.834162	0.962144
Rv1953	vapC14	50.1138	0.140526	0.425174	0.330513	0.741012	0.93564
Rv1954A	Rv1954A	259.016	-0.248149	0.377488	-0.65737	0.510943	0.859548
[truncated: 2,030 more rows]
